# Supplementary material for: Molecular adaptations to phosphorus deprivation and comparison with nitrogen deprivation responses in the diatom Phaeodactylum tricornutum
Source: PLoS One. 2018 Feb 23;13(2):e0193335. doi: 10.1371/journal.pone.0193335 (PMC5825098; doi:10.1371/journal.pone.0193335)
Supplement: S1 Dataset — (XLSX) [file pone.0193335.s012.xlsx]

## Sheet: S1 Dataset
Supplementary Dataset S1. Transcriptional responses to P deficiency in Phaeodactylum tricornutum. Genes significantly regulated (P<0.01) in at least one time point (48 h and 72 h). Spreadsheet (.xlsx) columns are labeled with the Phatr2 protein ID (JGI Phatr2 ID), gene description, mean signal intensities, and log2-transformed expression ratios and adjusted p-values for each time point.
		Signal intensity				48 h		72 h
JGI Phatr2 ID	Description	+P 48 h	+P 72 h	-P 48 h	-P 72 h	Fold change (log2)	adj. Pval	Fold change (log2)	adj. Pval
Phatr2_39432	Alkaline phosphatase, PhoD-like	120	130	93649	203273	9.2972	1.9234e-10	10.5694	2.2686e-11
Phatr2_33251	Conserved hypothetical protein	264	213	167840	270971	9.3166	3.1848e-11	10.4172	3.9431e-12
Phatr2_47869	Alkaline phosphatase related	155	167	98181	212743	9.1692	1.228e-10	10.2832	1.3252e-11
Phatr2_49678	Alkaline phosphatase	1720	1740	328748	401191	8.4212	1.3683e-11	8.971	2.7945e-12
Phatr2_45757	Alkaline phosphatase D domain protein	144	194	62251	119039	7.914	1.8885e-11	8.6776	2.1125e-12
Phatr2_43694	5'-nucleotidase, UshA-domain protein	971	1129	227565	311806	7.8826	6.1943e-13	8.1358	3.3684e-13
Phatr2_49693	COG4222-domain protein	527	515	203869	270260	7.5494	2.6108e-09	8.0552	5.1198e-10
Phatr1_47538	Sodium/potassium/calcium exchanger	432	682	72304	164501	7.2852	1.7844e-12	7.889	4.5506e-13
Phatr2_48253	Kelch-repeat and malectin-domain protein	134	127	450	18703	1.8868	1.7549e-05	7.2302	4.9523e-11
Phatr2_47760	Unknown diatom specific protein	176	457	5421	67987	4.6357	1.0974e-07	7.0855	7.3834e-10
Phatr2_43483	Unknown hypothetical protein	236	376	11162	52685	5.3028	7.5797e-10	6.9978	1.8036e-11
Phatr2_32057	Glycerophosphoryl diester phosphodiesterase	1957	2758	301078	290490	7.3298	1.1506e-12	6.8022	8.2999e-13
Phatr2_48016	Unknown protein	192	220	7667	25378	5.1608	3.0982e-11	6.6834	1.6297e-12
Phatr2_47758	Arrestin_C domain protein	120	103	434	12537	1.7932	1.7452e-05	6.653	9.0192e-11
Phatr2_49785	Protein-L-isoaspartate(D-aspartate) O-methyltransferase related	660	949	16368	86961	4.5938	6.2312e-10	6.4678	9.9767e-12
Phatr2_46796	Unknown diamtom specific protein	2127	3501	106002	230432	5.6868	3.9546e-08	6.4146	8.3222e-09
Phatr2_45040	Unknown protein	484	626	5829	50582	3.5947	2.2299e-09	6.3095	7.4184e-12
Phatr2_47612	putative alkaline phosphatase	1568	3922	251284	275506	7.4266	1.6218e-10	6.2412	1.5923e-10
Phatr2_46597	Unknown protein	90	83	195	6473	1.0972	4.4322e-05	6.1738	6.9561e-12
Phatr2_44077	NADB domain protein	347	294	6460	22602	4.1356	5.6657e-07	6.0422	8.5696e-09
Phatr2_52110	Alanine-glyoxylate aminotransferase-like protein	212	221	6052	15917	4.539	8.3313e-11	5.8584	2.405e-12
Phatr2_47666	Sodium phosphate cotransporter	926	2535	67541	100698	4.633	2.1424e-09	5.7152	7.0077e-10
Phatr2_45053	Unknown protein	1117	1236	10172	56335	3.0526	7.1038e-10	5.5628	1.8534e-12
Phatr2_48834	DUF821-domain protein	412	556	19938	24525	5.5995	6.9861e-12	5.454	2.5649e-12
Phatr2_40433	Sodium phosphate cotransporter	901	2485	82578	118204	5.8813	6.999e-10	5.445	8.9126e-10
Phatr2_32914	CAMK family protein kinase	224	325	3628	12297	3.9306	5.7525e-09	5.2036	1.9418e-10
Phatr2_48518	Zinc/iron permease	361	434	3979	15344	3.3044	2.7742e-09	5.059	2.0194e-11
Phatr2_36381	Unknown conserved protein	352	606	11263	22630	4.7375	2.375e-10	5.051	2.1469e-11
Phatr2_46385	Bestrophin-type plasma membrane protein	11088	5979	57481	191897	2.3546	4.2865e-08	5.0346	3.3943e-11
Phatr2_42816	Unknown diatom specific protein	1833	2500	33677	78762	4.1708	9.9509e-11	4.9656	5.8735e-12
Phatr2_44028	Lipase	208	349	1035	11697	2.1954	7.2692e-08	4.9014	2.7382e-11
Phatr2_47239	Sodium phosphate cotransporter, solute carrier family 34	5919	18146	343464	446138	5.9265	1.9715e-09	4.756	5.8034e-09
Phatr2_37509	Cytochrome c6-like protein	1101	1076	6508	31829	2.4865	8.8055e-07	4.753	8.5379e-10
Phatr2_23830	Putative high affinity phosphate transporter, PHO4 superfamily	533	997	12434	26848	4.3382	6.1044e-08	4.746	1.0598e-08
Phatr2_1946	Amino acid permease	392	631	10082	17241	4.5444	3.6343e-10	4.698	6.2164e-11
Phatr2_50256	Unknown protein	173	253	972	7021	2.3994	6.0933e-06	4.6894	1.7732e-09
Phatr2_46949	Unknown diatom specific protein	388	453	3082	12016	2.891	2.8433e-08	4.6555	1.471e-10
Phatr2_46953	Unknown diatom specific protein	1013	1272	7506	27507	2.8905	5.1282e-09	4.5245	3.8859e-11
Phatr2_35158	Heat shock protein Hsp20 (HSP20A)	730	741	2780	17626	1.849	2.152e-05	4.511	3.8195e-09
Phatr2_47256	MYB-like DNA-binding domain protein (PtMyb1R_SHAQKYF5)	2525	3836	27401	81641	3.3474	5.211e-08	4.4582	1.699e-09
Phatr1_47568	Unknown diatom specific protein	388	528	3069	12289	2.8658	3.3135e-10	4.4542	2.3545e-12
Phatr2_8111	Yippee-family protein	160	194	574	4096	1.8495	5.1385e-08	4.4053	1.6196e-11
Phatr2_44900	Glycerophosphoryl diester phosphodiesterase	1855	2093	16308	45942	3.0072	2.7202e-07	4.3762	3.8624e-09
Phatr2_49253	Coenzyme A disulfide reductase, putative	285	221	1590	11324	1.6484	0.0622	4.341	9.1326e-08
Phatr2_36435	Unknown protein, NAD/FAD binding protein	310	341	3821	7321	3.576	6.0254e-09	4.3236	4.3164e-10
Phatr2_47826	Poly(A) polymerase	1849	1758	16704	35140	3.1078	3.2574e-09	4.2895	8.0027e-11
Phatr2_49729	Conserved unknown protein	166	383	414	8309	1.1397	0.0002	4.2893	3.5507e-09
Phatr1_57830	Metallophosphatase domain protein	74	79	470	1675	2.5483	9.0537e-07	4.2703	1.3605e-09
Phatr2_43314	VIT family protein	1189	1304	3224	26999	1.4407	1.3656e-05	4.2163	1.2152e-09
Phatr2_30519	Pyruvate carboxylase (PYC1)	5530	4579	28485	86534	2.4304	0.0001	4.2138	5.6235e-07
Phatr2_23598	Glyceraldehyde-3-phosphate dehydrogenase (GAPDH_3)	6321	9533	303232	169572	5.6438	4.3302e-11	4.1864	1.258e-10
Phatr2_47847	Arrestin domain protein	173	164	1203	3438	2.685	9.2821e-06	4.1845	6.329e-08
Phatr2_50499	Unknown protein	5406	3652	20602	70117	1.8896	5.7157e-06	4.1542	1.2235e-09
Phatr2_13582	AAA domain protein	4123	5460	29010	94352	2.7917	1.1382e-08	4.1107	1.6124e-10
Phatr2_49717	Medium chain dehydrogenases/reductase, MDR1-domain protein	238	216	817	5091	1.5578	5.4531e-05	4.0736	1.3115e-09
Phatr2_51970	NADP-dependent malic enzyme	3204	2710	18015	48482	2.358	8.2768e-08	4.0525	3.1361e-10
Phatr2_45021	Unknown diatom specific protein	836	1285	3381	22063	1.9023	1.6454e-05	4.0337	5.3113e-09
Phatr2_19586	SPX domain-containing membrane protein	1172	2511	24166	39994	4.3782	1.1541e-09	4.005	7.3114e-10
Phatr2_48166	DUF179-family protein	6754	4667	23247	78109	1.7267	6.4641e-07	3.999	1.5457e-10
Phatr1_43024	D-lactate dehydrogenase, 2-hydroxyacid dehydrogenase	5295	4875	39154	75960	2.8912	3.8986e-09	3.9626	9.3542e-11
Phatr2_47434	predicted protein	5528	6274	50345	88831	3.1458	1.0028e-08	3.9464	4.8281e-10
Phatr2_44195	Unknown diatom specific protein	4028	3521	18122	98866	1.4592	4.8255e-06	3.9204	0.0027
Phatr2_676	P1B, P type ATPase	2551	3296	25652	51343	3.2173	3.8817e-10	3.9113	1.6774e-11
Phatr2_49665	predicted protein	294	343	2481	5092	3.057	2.2856e-09	3.8945	1.0114e-10
Phatr2_44546	Aldo/keto reductase family protein	1150	900	4896	13704	2.0604	7.2421e-08	3.8908	1.1157e-10
Phatr2_36322	Protein kinase	322	1337	12223	18000	5.287	4.4559e-08	3.876	3.3887e-07
Phatr2_46492	Polygalacturonase-related protein	907	853	4337	12840	2.2448	6.192e-08	3.8658	2.1507e-10
Phatr1_46580	Unknown protein	583	637	1860	9703	1.6465	3.7238e-05	3.837	8.429e-09
Phatr2_42561	Histidine phosphatase	145	167	1474	3032	2.9652	6.9985e-10	3.8348	1.2764e-11
Phatr2_37793	Pirin-domain protein	385	337	2361	4978	2.5257	2.4273e-07	3.8215	3.0985e-09
Phatr2_45789	Membrane transport protein, putative	159	492	3467	5813	4.4096	1.2156e-06	3.8146	2.4525e-06
Phatr2_40644	predicted protein	336	305	1232	4356	1.8032	2.6986e-07	3.7804	6.6778e-11
Phatr2_50572	predicted protein	760	779	3143	10775	1.9822	3.6797e-07	3.767	6.1806e-10
Phatr2_47279	bZIP16 (bZIP transcription factor 16)	4336	3501	24687	50362	2.388	2.1444e-05	3.7458	2.0954e-07
Phatr2_42569	Helicase associated domain protein	76	83	434	1235	2.399	1.3604e-07	3.7448	2.9326e-10
Phatr2_44607	Unknown serine-rich protein	506	905	3323	12486	2.6704	8.9502e-09	3.7314	1.801e-10
Phatr2_14600	HNH endonuclease family protein	330	349	1782	3974	2.674	2.2793e-05	3.716	7.6059e-08
Phatr2_44920	Prolyl 4-hydroxylase related protein	135	125	868	2126	2.444	3.9755e-08	3.7102	2.9117e-10
Phatr2_50492	Unknown diatom specific protein	490	2050	4669	26435	2.961	1.6848e-05	3.6992	1.1049e-06
Phatr2_47200	Unknown hypothetical protein	2337	2198	15886	31108	2.6395	2.0563e-09	3.6952	2.8569e-11
Phatr2_48751	Methyltransferase domain protein	802	831	3934	10814	2.2618	1.0083e-07	3.6837	7.9425e-10
Phatr1_61398	SBDS-domain protein	1529	1928	8323	25456	2.4015	1.5738e-06	3.6535	1.7336e-08
Phatr2_6848	Maleylacetoacetate isomerase	848	750	5093	9721	2.5315	1.4484e-09	3.636	2.3371e-11
Phatr2_12577	Serine/threonine phosphatase 2C and CAP-dpmain protein	2632	5755	40752	69011	3.961	5.373e-09	3.6102	4.3567e-09
Phatr2_36981	Heat shock protein Hsp20 (HSP20C)	1877	1396	4754	17789	1.2734	6.3968e-06	3.6044	9.5582e-11
Phatr1_34919	CAP effector domain protein	384	302	2019	3670	2.3962	2.734e-08	3.604	3.35e-10
Phatr2_47483	Unknown diatom specific protein	2052	2105	7420	25147	1.8565	2.6802e-08	3.582	4.6889e-11
Phatr2_42685	G8 domain protein	393	418	728	3948	0.9102	0.0001	3.5708	7.5631e-10
Phatr2_36162	Unknown diatom specific protein	952	741	4544	8677	2.2234	6.4537e-06	3.5436	4.6309e-08
Phatr2_50588	Unknown diatom specific protein	2614	4479	13941	45632	2.5382	5.4877e-08	3.5324	1.2722e-09
Phatr2_11423	Leucine-rich repeat family protein	12146	9922	58504	115333	2.2585	2.3071e-08	3.5195	2.09e-10
Phatr2_54105	predicted protein	916	1011	7779	12208	2.9393	2.0154e-09	3.515	1.1615e-10
Phatr2_43531	TLD-family protein	1356	1797	9431	22816	2.7023	3.4191e-06	3.51	1.6505e-07
Phatr2_45342	Unknown conserved protein	5467	4729	24847	53732	2.174	1.3609e-08	3.5	9.2804e-11
Phatr2_15749	Leucine-rich repeat protein	3691	2663	16420	31096	2.1475	9.0386e-07	3.4993	7.3873e-09
Phatr2_44224	predicted protein	1896	1758	8441	20507	2.107	2.9318e-08	3.4992	1.8321e-10
Phatr2_49314	2OG-Fe(II) oxygenase family protein	697	1490	10528	16661	3.8428	1.071e-08	3.4806	9.6868e-09
Phatr2_27889	Pirin domain-containing protein	922	825	3993	9478	2.0536	8.709e-07	3.4698	2.4412e-09
Phatr2_48999	LCTP L-lactate permease	3206	2322	10767	25878	1.7766	1.7236e-06	3.4614	2.8764e-09
Phatr2_22279	Mitochondrial phosphate carrier, putative	150	253	497	3046	1.6096	1.0188e-05	3.4606	3.7207e-10
Phatr2_48445	Phosphatidylinositol-specific phospholipase C related protein	358	490	2092	5458	2.516	5.971e-09	3.431	1.3296e-10
Phatr2_46684	Inositol hexakisphosphate and diphosphoinositol-pentakisphosphate kinase, putative	4243	4659	25880	51706	2.555	7.3805e-09	3.4188	2.0298e-10
Phatr2_50366	Unknown diatom specific protein	1014	1846	4321	20891	2.0038	1.3489e-06	3.4162	5.7582e-09
Phatr2_45054	Beta-lactamase-like protein	545	613	2137	6617	1.964	1.8754e-07	3.4078	4.9319e-10
Phatr2_34132	Conserved unknown protein	105	128	210	1786	0.904	0.0635	3.4057	5.1113e-07
Phatr2_50525	NmrA-like family domain containing protein	4367	2701	10640	28922	1.361	0.0013	3.385	4.9318e-07
Phatr2_48950	Unknown diatom specific protein	480	438	1358	4103	1.8128	7.224e-05	3.3814	4.8261e-08
Phatr2_39093	Aspartate aminotransferase family protein	1078	1087	6623	11903	2.5228	2.6353e-09	3.3598	8.4891e-11
Phatr2_50133	Ankyrin repeat protein	1736	2101	8071	23699	2.0522	0.0001	3.3392	1.6936e-07
Phatr2_2761	predicted protein	3029	3726	15399	35454	2.2626	4.1335e-05	3.3298	7.8433e-07
Phatr2_15802	predicted protein	134	135	513	1445	1.8452	0.0002	3.3226	9.5112e-07
Phatr2_50252	Aldo/keto reductase family protein	356	399	1092	4076	1.5754	6.8111e-07	3.3174	1.9666e-10
Phatr2_39515	predicted protein	915	1292	8635	13490	3.1558	3.124e-09	3.3124	7.2763e-10
Phatr2_45356	Nopp34 nucleolar phosphoprotein-like protein, RNA binding protein	3272	3471	1109	4003	1.1696	1.0004e-07	3.2872	2.0067e-10
Phatr2_48246	predicted protein	698	831	2112	7992	1.644	6.2844e-07	3.2768	1.7918e-10
Phatr2_34549	Unknown diatom specific protein	153	150	648	1551	1.9874	1.4948e-08	3.2524	6.3756e-11
Phatr2_54765	Retropepsin-like protease family protein	117	131	247	1645	0.9172	0.0002	3.2494	7.3168e-10
Phatr2_31810	predicted protein	6180	7527	56005	72888	3.1478	4.0935e-11	3.2382	8.5609e-12
Phatr2_49218	Unknown protein	17684	16247	83293	156340	2.0335	5.1396e-07	3.237	7.201e-10
Phatr2_19089	Gelsolin/severin like protein	11164	11133	62723	101808	2.4718	1.4059e-07	3.2284	5.7164e-09
Phatr2_47300	predicted protein	232	251	785	1971	2.0193	0.0002	3.2133	1.1912e-06
Phatr2_16069	Mercuric reductase	604	401	2098	3652	1.8308	4.2845e-07	3.2016	8.7016e-10
Phatr2_45684	Ferredoxin-domain protein	3903	4433	19441	43051	2.265	3.2403e-07	3.201	6.8601e-09
Phatr2_36425	predicted protein	4622	8216	50249	75219	3.408	4.2999e-09	3.1988	1.9366e-09
Phatr2_54873	Metacaspase	26295	21936	152499	197428	2.5558	1.6464e-09	3.1956	7.6857e-11
Phatr2_49872	Unknown diatom specific protein	8541	9710	32144	87285	1.8915	1.0082e-06	3.1845	4.7144e-09
Phatr2_48626	Unknown protein	7382	6068	29292	57663	1.9686	8.3913e-07	3.1836	1.1673e-08
Phatr2_50589	Unknown diatom specific protein	2748	4766	13708	43776	2.3153	1.6257e-08	3.1787	4.2213e-10
Phatr2_1103	Calcium-dependent protein kinase	1507	1786	10602	16114	2.7796	9.633e-10	3.176	8.0054e-11
Phatr2_18572	Catalase-peroxidase	4180	3129	11437	28345	1.4606	4.9328e-06	3.1602	2.7189e-09
Phatr1_35003	predicted protein	330	356	1514	3140	2.2105	4.3494e-07	3.1555	8.8326e-09
Phatr2_40588	DMT family permease	296	443	1967	3986	2.6755	7.2467e-09	3.146	7.2293e-10
Phatr2_46312	Mitochondrial carrier protein	5205	6344	19066	57267	1.8132	0.0002	3.143	7.5839e-07
Phatr2_44441	Large leucine rich repeat protein	845	1035	5422	9024	2.6128	6.0131e-10	3.1254	5.0932e-11
Phatr2_49834	Unknown diatom specific protein	5694	4198	26910	38608	2.1237	5.9631e-09	3.0997	6.9712e-11
Phatr2_10454	predicted protein	1608	1902	9524	17479	2.436	2.3463e-07	3.0886	9.2483e-09
Phatr1_35000	Unknown diatom specific protein	1203	531	1923	4625	0.6754	0.0454	3.0842	4.4401e-07
Phatr2_48792	Unknown conserved protein	360	370	1134	3179	1.6362	2.1578e-08	3.0828	4.3291e-11
Phatr2_42507	predicted protein	2652	1877	7736	16393	1.5182	2.6349e-07	3.0816	2.3621e-10
Phatr2_46718	Unknown diatom specific protein	1914	2030	6827	19301	1.5663	1.727e-06	3.0803	4.0179e-09
Phatr2_44531	Protein-L-isoaspartate (D-aspartate) O-methyltransferase	2869	2726	9112	23110	1.6737	1.2209e-07	3.0787	2.6777e-10
Phatr2_54574	TPR domain protein	121	141	363	1377	1.4054	2.0206e-05	3.074	7.0822e-09
Phatr2_40163	predicted protein	11084	10314	25620	74140	1.37	0.0006	3.0416	6.348e-08
Phatr2_49606	Unknown diatom specific protein	271	443	1543	3755	2.4302	5.0359e-08	3.0352	1.7504e-09
Phatr2_50585	Unknown diatom specific protein	503	572	1315	4909	1.3562	1.1661e-07	3.0336	5.1492e-11
Phatr2_46937	Unknown diatom specific protein	7809	8972	53047	75362	2.75	5.598e-07	3.0294	1.1378e-07
Phatr2_48195	Unknown protein	22507	17481	52127	130736	1.113	0.0065	3.024	6.5121e-07
Phatr2_44987	Unknown protein	572	640	1723	5141	1.5942	3.1467e-07	3.0034	5.3152e-10
Phatr2_46377	Unknown diatom specific protein	694	938	3318	7715	2.1598	2.063e-09	2.995	3.9445e-11
Phatr2_43225	COPI associated protein, putative	7825	8132	36514	66344	2.092	2.0468e-07	2.98	2.5062e-09
Phatr2_44174	5'-Nucleotidase or metallophosphoesterase	2066	2057	5517	17319	1.3764	1.084e-07	2.9734	5.8708e-11
Phatr2_10581	NAD(P) transhydrogenase, alpha subunit	2543	2129	7037	17473	1.4502	1.5253e-05	2.967	1.4773e-08
Phatr2_46343	DUF1971-family protein	6839	7836	12044	17762	1.9905	0.0001	2.9667	1.2622e-05
Phatr2_49461	Unknown protein	2001	2712	8280	21054	2.055	3.8565e-08	2.9527	5.2643e-10
Phatr2_9124	Seduheptulose bisphosphatase	7551	8430	29515	68264	1.9412	3.4539e-08	2.9518	4.6918e-10
Phatr2_35756	Unknown protein	169	154	232	1666	0.3925	0.0804	2.9415	1.4034e-08
Phatr2_49264	Unknown large protein	7084	8405	32054	78922	1.7182	0.1989	2.9402	1.4073e-07
Phatr2_39627	S-adenosylmethyltransferase	19193	18286	121885	139501	2.6596	6.1821e-10	2.9378	8.0399e-11
Phatr2_39232	Unknown hypothetical protein	190	182	410	1604	1.0085	1.0703e-05	2.933	1.1279e-10
Phatr2_1864	predicted protein	1621	1673	6971	13104	2.0588	8.1735e-08	2.9226	1.8767e-09
Phatr2_50535	DUF1279 domain-containing protein	2621	4160	16220	32313	2.4492	8.1467e-07	2.916	9.392e-08
Phatr2_44260	Alpha/beta hydrolase fold protein	1882	1172	3806	8820	1.0822	0.0027	2.9152	4.8283e-07
Phatr2_41450	RRM-domain protein	11692	10980	49111	82130	1.9915	6.1921e-07	2.9048	7.6767e-09
Phatr2_42871	predicted protein	7586	7677	42267	57997	2.4495	4.0032e-08	2.9015	3.6982e-09
Phatr2_34805	S-adenosylmethionine-dependent methyltransferase/ methyltransferase/ thiopurine S-methyltransferase	546	701	2894	5308	2.3704	9.8088e-08	2.8846	7.4567e-09
Phatr2_44201	Unknown protein	750	1159	3400	9531	2.016	3.6076e-06	2.8838	5.492e-08
Phatr2_49225	Unknown protein	1134	1286	5358	9443	2.2432	2.4192e-08	2.879	1.0332e-09
Phatr2_15281	vacuolar transporter (vtc)	10908	12355	55400	89731	2.3195	1.401e-08	2.8602	9.6211e-10
Phatr2_50281	Fumarylacetoacetase	311	257	1154	2177	1.6298	1.8484e-06	2.8462	1.1979e-09
Phatr2_38829	Unknown diatom specific protein	226	339	908	2422	2.0065	6.7917e-08	2.846	1.4136e-09
Phatr2_48106	predicted protein	141	154	973	1427	2.5466	0.0001	2.8426	3.2528e-05
Phatr2_35332	predicted protein	107	97	421	705	1.9554	7.4063e-08	2.8304	9.2733e-10
Phatr2_49281	Unknown protein	33215	15442	34713	105521	-0.0198	0.5349	2.8258	5.6945e-09
Phatr2_45218	predicted protein	3849	6898	21764	42688	2.476	2.9301e-05	2.8234	5.1061e-06
Phatr2_54901	predicted protein	6985	10444	36998	79892	2.2985	1.6999e-08	2.821	1.2408e-09
Phatr2_43175	Unknown diatom specific protein	121	279	118	2313	0.0043	0.653	2.8185	1.0981e-08
Phatr2_50498	C2-domain protein	5765	5974	23420	40743	2.0036	5.9318e-08	2.8152	1.6443e-09
Phatr2_28222	Transaldolase	19383	19096	59080	130267	1.5848	1.1842e-06	2.8052	3.0398e-09
Phatr2_9476	3-methyl-2-oxobutanoate dehydrogenase	282	348	258	2969	-0.2014	0.2109	2.8038	4.5104e-08
Phatr2_44344	Inositol polyphosphate 5-phosphatase	4338	4150	5326	28800	0.2608	0.2268	2.7886	1.0277e-09
Phatr2_42736	predicted protein	4448	4811	21512	33183	2.2568	2.0195e-09	2.766	1.3398e-10
Phatr2_47597	Alginate lyase	842	894	2535	6412	1.5304	1.8441e-06	2.7644	4.7323e-09
Phatr2_50500	NAD-dependent epimerase/dehydratase, putative	9779	7442	27756	52846	1.3915	3.128e-06	2.7595	2.5519e-09
Phatr2_16261	predicted protein	400	442	1231	3149	1.5804	3.1778e-06	2.7542	9.0268e-09
Phatr2_48511	Chromate transporter	9038	30223	165232	193042	4.224	3.5105e-09	2.7524	6.003e-08
Phatr2_45908	Unknown conserved protein	2060	1677	4572	11656	1.141	3.7009e-05	2.7482	7.835e-09
Phatr2_45824	predicted protein	3662	3815	13427	27446	1.7946	9.9154e-07	2.7468	7.4627e-09
Phatr2_42872	Methyltransferase with DUF3419-domain	19078	19768	97741	125054	2.31	2.1049e-08	2.7296	1.0596e-09
Phatr2_48004	Unknown diatom specific protein	1277	2441	5772	16427	2.1907	1.332e-05	2.7257	1.113e-06
Phatr2_31433	ABC transporter family protein	3921	3843	11803	25162	1.4918	4.1143e-06	2.7256	4.5875e-09
Phatr2_51245	Propionyl-CoA carboxylase, alpha subunit	3645	1871	5777	12463	0.6606	0.0111	2.722	1.1517e-07
Phatr2_9912	Peptide methionine sulfoxide reductase	1388	1599	6034	10777	2.0642	9.9916e-09	2.7206	2.9639e-10
Phatr1_39041	Unknown diatom specific protein	148	134	1437	890	3.2308	1.1863e-09	2.7122	1.5202e-09
Phatr2_44440	predicted protein	527	722	2141	4734	2.0438	1.4051e-07	2.7104	4.6475e-09
Phatr2_20755	MIP family channel protein	5169	5188	18959	38816	1.76	1.4786e-06	2.7006	1.5421e-08
Phatr2_49007	Unknown diatom specific protein	14251	7920	39462	54082	1.4148	0.0029	2.6936	1.2731e-05
Phatr2_43885	Unknown diatom specific protein	2148	2508	6991	16419	1.6402	9.4324e-07	2.6932	2.068e-09
Phatr2_49384	MFS-transporter family protein	3083	3192	11676	22320	1.7163	2.4711e-05	2.686	1.9041e-07
Phatr2_14518	Leucine-rich repeat (LRR) protein	2202	1534	6024	10007	1.453	6.8036e-06	2.6824	1.3741e-08
Phatr2_44652	Unknown conserved protein	1818	1921	3936	12461	1.0524	0.0005	2.6822	9.3531e-08
Phatr2_40874	Unknown diatom specific protein	161	175	377	1190	1.1996	0.001	2.6662	1.8887e-07
Phatr2_51134	Heat shock protein 101 (Hsp101)	974	581	2254	3810	1.1776	2.3578e-05	2.6482	7.8353e-09
Phatr2_28874	predicted protein	2922	2913	8894	19460	1.5675	2.7478e-06	2.6435	1.2735e-08
Phatr2_37648	predicted protein	2416	2472	7868	13702	1.7762	4.6057e-08	2.6372	7.1859e-10
Phatr2_43653	Unknown protein	385	397	1452	2736	1.7846	1.1404e-06	2.633	9.664e-09
Phatr2_35545	Unknown diatom specific protein	620	677	2702	4678	1.9096	5.5805e-07	2.62	1.1867e-08
Phatr2_47548	Large unknown protein	276	292	846	1815	1.584	1.3094e-07	2.619	5.8081e-10
Phatr2_44578	Unknown diatom specific protein	15052	15630	62497	95891	1.991	2.8439e-09	2.6146	7.9529e-11
Phatr1_57223	Mitochondrial alternative oxidase	10470	7435	38080	47094	1.8308	4.7007e-06	2.6025	1.1377e-07
Phatr2_34800	Oxidoreductase family protein	1313	1103	2764	6612	1.0808	4.7886e-06	2.597	9.1021e-10
Phatr2_38498	Membrane transporter family protein	161	155	208	973	0.3682	0.0954	2.5924	4.3828e-09
Phatr2_23629	Cation transporting ATPase	77419	48169	204073	264998	1.4448	1.3732e-07	2.5862	2.4924e-10
Phatr2_54954	Calcium binding protein	417	383	725	1907	0.9346	0.1507	2.5844	0.0065
Phatr2_42479	ZIP-type zinc transporter	4898	3137	8612	19035	0.8082	0.0045	2.5838	1.1162e-07
Phatr2_33318	Unknown diatom specific protein	228	203	523	1365	1.125	3.0544e-05	2.582	4.6056e-09
Phatr2_44109	Annexin	51594	51547	193009	303276	1.9068	5.9917e-09	2.5794	1.7116e-10
Phatr2_54818	Unknown membrane protein, putative, similar to membrane protein SDR2	183	212	636	1314	1.7404	3.2387e-07	2.5728	5.2773e-09
Phatr2_15801	DUF1349-family protein	404	451	1840	2821	2.1414	1.2905e-07	2.569	1.6513e-08
Phatr2_49702	predicted protein	2418	3069	8924	18646	1.7638	5.3988e-06	2.5522	5.7151e-08
Phatr2_44024	Unknown protein	894	567	714	3571	-0.341	0.4863	2.5506	9.1662e-05
Phatr2_42604	Unknown protein	1480	1759	2881	10703	0.9092	0.0007	2.5246	1.3266e-08
Phatr2_26862	NAD-dependent epimerase/dehydratase	9737	17617	35198	99768	1.8518	4.3195e-06	2.5244	1.1796e-07
Phatr2_16481	LHCR10, fucoxanthin chlorophyll a/c protein	4524	6283	7504	29574	1.105	0.0105	2.5145	2.8921e-07
Phatr2_45902	TLC domain protein	2943	5315	22877	30457	2.9478	8.4217e-09	2.513	1.4137e-08
Phatr2_27817	Small ubiquitin-like modifier, SUMO-homologue	6246	6377	18446	37167	1.5254	6.4708e-08	2.508	3.1412e-10
Phatr2_50359	predicted protein	470	488	1399	2767	1.5938	2.1798e-06	2.5074	1.858e-08
Phatr2_48049	TRD6 (Tryptophan Rich Domain 6)	2748	2147	6383	12198	1.1436	3.0714e-05	2.5038	8.8736e-09
Phatr2_23247	Fructose 1,6-bisphosphatase (FBP)	17982	9535	36437	56543	0.9234	0.0002	2.5028	2.5332e-09
Phatr2_38095	predicted protein	1514	1938	3639	10901	1.2675	1.5119e-06	2.4965	1.6254e-09
Phatr2_39269	DUF1237-family protein	104	109	253	810	1.0604	0.0014	2.4948	6.3853e-08
Phatr2_45610	Plexin repeat protein, putative	5989	5933	20987	36110	1.7246	7.3016e-08	2.4912	1.075e-09
Phatr2_51757	Cytochrome P450 family protein	14782	11257	41753	62618	1.4155	6.5616e-05	2.487	1.2385e-07
Phatr2_44694	M6 family metalloprotease domain protein (SMP1)	15704	16758	64075	133617	1.6578	0.0012	2.486	0.0002
Phatr2_44890	predicted protein	260	337	604	2103	1.1262	7.661e-05	2.4832	7.9923e-09
Phatr2_48660	Cytochrome b-561 / ferric reductase transmembrane domain protein	259	402	488	1965	1.0674	0.1467	2.4802	0.0007
Phatr2_43794	Unknown diatom specific protein	702	585	1801	3274	1.3478	1.2848e-06	2.477	2.1281e-09
Phatr2_43604	Choline dehydrogenase-related protein	3924	3180	13693	18146	1.7334	1.3204e-07	2.4692	1.9892e-09
Phatr2_51128	Cytosolic glyceraldehyde-3-phosphate dehydrogenase (GapC2a)	77090	62192	170328	317125	1.1114	1.0924e-05	2.4606	4.589e-10
Phatr1_34926	Nucleoside triphosphate hydrolase domain-containing protein	2300	2085	6251	11686	1.402	8.3666e-06	2.4545	2.7353e-08
Phatr2_29456	Cytosolic glyceraldehyde-3-phosphate dehydrogenase (GapC2a)	73167	58971	164011	311340	1.1302	1.0456e-05	2.4464	8.1208e-10
Phatr2_44454	Metallo-beta-lactamase superfamily protein	93	106	230	621	1.2488	0.0001	2.445	3.9198e-08
Phatr2_12416	Hydroxylamine reductase, putative	98	84	101	749	0.0342	0.4003	2.445	1.7146e-07
Phatr2_46830	Delta 5 fatty acid desaturase (PTD5a)	1368	1652	2670	9275	0.9662	9.3602e-05	2.4434	1.0795e-08
Phatr2_47257	predicted protein	2698	3168	8156	17162	1.5364	7.0491e-07	2.4356	2.1508e-09
Phatr2_40162	Cytochrome b5 domain-containing protein	1406	1445	3170	8002	1.1343	2.2286e-06	2.427	1.1019e-09
Phatr2_44835	FYVE-domain containing RING-finger protein	3070	3448	7778	18115	1.274	3.5177e-05	2.4205	7.2635e-08
Phatr2_50582	predicted protein	275	326	804	1772	1.5176	5.4634e-06	2.42	5.355e-08
Phatr2_50303	ATG8 (Autophagy-related protein 8)	10443	11179	27094	59688	1.3766	1.3108e-06	2.413	5.2327e-09
Phatr2_43725	Unknown diatom specific protein	34543	33034	115499	174279	1.7008	8.3098e-08	2.41	1.3597e-09
Phatr2_43163	Phosphorylated CTD interacting factor 1 WW domain protein	606	707	1267	3930	1.0314	2.4473e-05	2.4042	7.976e-09
Phatr2_46950	Unknown diatom specific protein	1924	3276	9275	28798	1.857	0.0003	2.4	0.0004
Phatr2_21006	Calcium-dependent protein kinase	2206	2734	9385	14638	2.0434	2.3044e-07	2.3944	2.7311e-08
Phatr2_49589	Armadillo repeat-containing protein	2262	2227	8786	11804	1.957	1.1137e-07	2.3906	8.6221e-09
Phatr2_30466	NAD-dependent epimerase/dehydratase	257	613	572	3335	1.127	0.0001	2.387	6.9521e-08
Phatr2_44705	Metalloprotease domain protein	547	807	2135	4175	1.8813	1.6161e-07	2.3847	1.0434e-08
Phatr2_48309	Unknown protein	123	133	223	788	0.7776	0.003	2.3764	4.8714e-08
Phatr2_54686	Unknown conserved protein	48723	42623	122902	211750	1.281	6.7371e-06	2.3682	9.0771e-10
Phatr2_25840	Nicotinamide nucleotide transhydrogenase (NNT)	2134	2228	4458	11687	1.0452	0.0009	2.3608	1.829e-07
Phatr2_44000	Unknown diatom specific protein	3153	2299	7726	11825	1.2814	0.0001	2.3512	2.3533e-07
Phatr2_545	Beta-glucosidase	1545	1356	3781	7325	1.2694	0.0002	2.349	6.751e-07
Phatr2_37257	Myb-like DNA-binding domain protein (PtMyb1R10)	2593	2259	5686	12126	1.1162	9.6789e-07	2.3438	1.1293e-09
Phatr2_21988	Pyruvate orthophosphate dikinase (PPdK)	5724	7930	19490	40376	1.775	7.2824e-07	2.3394	3.6636e-08
Phatr2_44838	FYVE-domain containing RING-finger protein	2471	2753	6051	14656	1.078	0.0007	2.3374	3.0298e-07
Phatr2_43138	predicted protein	3913	4260	9229	21550	1.202	1.1361e-05	2.3214	1.4189e-08
Phatr2_45431	Histone deacetylase, ANK-repeat family protein	4961	4546	14202	23609	1.3926	2.6889e-06	2.3086	1.1709e-08
Phatr2_39098	Unknown protein	332	375	1028	1888	1.5798	7.5538e-07	2.3084	7.8902e-09
Phatr2_44788	predicted protein	6195	2215	5863	11056	-0.0658	0.7793	2.3036	1.0916e-06
Phatr2_54656	Heat shock protein HSP20	3901	3477	7607	17706	0.9224	5.7657e-06	2.2996	1.2606e-09
Phatr2_46484	BSD-domain protein	4736	5101	13260	25299	1.4588	9.7512e-08	2.2988	9.8561e-10
Phatr2_42763	histidine acid phosphatase family protein	5470	6161	17585	30360	1.677	8.7976e-08	2.293	2.6931e-09
Phatr2_49880	Phaeodactylum specific protein	1981	1692	9571	11101	1.8338	0.0019	2.287	0.0003
Phatr2_44659	predicted protein	3358	2530	5884	9660	1.013	0.01	2.283	1.2644e-05
Phatr2_48793	Copper transporter family protein	5144	4430	10601	21455	1.0026	2.7183e-05	2.2828	5.7008e-09
Phatr2_47329	predicted protein	4139	4641	6583	23200	0.5854	0.0163	2.282	7.3205e-08
Phatr2_49282	Unknown hypothetical protein	2014	2526	3647	12550	0.863	1.3677e-05	2.28	2.3615e-09
Phatr2_33631	Oxidoreductase domain protein	4265	4205	11328	20201	1.364	9.3214e-06	2.277	4.4731e-08
Phatr2_13951	NADP-specific glutamate dehydrogenase	1363	1389	2763	7487	0.9183	3.505e-05	2.277	8.3936e-09
Phatr2_47042	predicted protein	715	778	1566	3767	1.13	1.1698e-05	2.2718	1.6652e-08
Phatr1_46553	Unknown hypothetical protein	17174	21269	45087	101025	1.3624	8.0094e-06	2.266	3.1363e-08
Phatr2_44177	5'-Nucleotidase or metallophosphoesterase	2194	3096	5153	14899	1.2168	3.568e-06	2.265	8.194e-09
Phatr2_48017	Tetratricopeptide repeat protein	110	111	298	554	1.5082	0.0664	2.263	0.0002
Phatr2_45247	Phosphodiesterase domain protein	6006	5307	13664	26261	1.1442	3.368e-07	2.2572	3.4009e-10
Phatr2_50283	Unknown diatom specific protein	82	95	167	475	0.9854	1.7542e-05	2.254	1.5069e-09
Phatr2_55018	Phosphoenolpyruvate carboxykinase (PEPCK1)	32827	16038	42908	80022	0.333	0.2816	2.2522	7.363e-06
Phatr2_48310	Selenoprotein-domain containing protein	17402	6965	33865	33608	0.9268	1.0149e-05	2.2506	1.2774e-09
Phatr2_43160	ATP-grasp domain protein	4252	4007	17228	20051	1.909	2.6962e-06	2.247	1.4394e-07
Phatr2_12740	Fatty-acid amide hydrolase	466	496	1372	2415	1.4826	2.5287e-07	2.2464	1.5506e-09
Phatr2_13175	Phenylalanine 4-hydroxylase	193	222	609	1383	1.3848	1.1046e-05	2.246	4.8547e-08
Phatr2_43479	predicted protein	2821	3017	6982	14562	1.3085	1.1045e-05	2.244	5.4977e-08
Phatr2_50022	Unknown protein	2138	2425	4348	12292	0.9665	7.9744e-05	2.2435	2.2687e-08
Phatr2_43961	DUF829-family protein	1516	1736	4213	8895	1.4496	0.0002	2.2422	2.0967e-06
Phatr2_39942	D-hexose-6-phosphate epimerase-like protein	6140	5783	14578	27089	1.2392	1.2814e-05	2.2328	2.8227e-08
Phatr2_48347	predicted protein	3238	3504	6856	16628	1.024	0.0001	2.217	1.1315e-07
Phatr2_49201	predicted protein	247	304	775	1564	1.4437	0.0001	2.2132	1.7027e-07
Phatr2_54150	Heat shock protein Hsp20	13341	6479	35369	30568	1.37	1.1448e-05	2.2096	7.9356e-08
Phatr2_48718	DUF318-domain protein, putative integral membrane protein	684	779	1459	3687	1.067	5.3044e-06	2.2036	2.6831e-09
Phatr2_49011	Ankyrin repeat family protein	1973	2158	7184	10086	1.8542	1.3384e-07	2.195	2.2524e-08
Phatr2_55097	Calcium binding domain protein	2325	1533	3985	7346	0.7342	0.0007	2.193	1.7173e-08
Phatr2_45341	Unknown hypothetical protein	1312	1179	2952	5501	1.151	0.0001	2.1902	3.0661e-07
Phatr2_51830	Methylmalonyl-CoA mutase	4331	2469	8151	11388	0.9136	0.0014	2.1898	8.5466e-07
Phatr2_49431	Unknown protein	594	549	2304	3151	1.7722	0.0075	2.188	0.0014
Phatr2_54219	Dihydrolipoamide branched chain transacylase E2 (DHLTA_4)	409	498	445	2402	0.1052	0.526	2.1832	2.6843e-08
Phatr2_55138	Unknown protein	4880	4785	8375	23294	0.7426	0.0025	2.1822	2.2326e-07
Phatr2_40753	dsCYC8, cyclin family protein	317	316	727	1454	1.1568	6.0307e-06	2.1774	3.229e-09
Phatr2_33616	Unknown hypothetical protein	5404	6013	14384	27010	1.4415	0.0001	2.176	1.4986e-06
Phatr2_54940	Ferric reductase-like (FRE3)	3485	4744	9625	21327	1.3854	1.1023e-05	2.1746	5.8401e-08
Phatr2_47114	Glycosyl transferase family 2 protein	570	839	2275	4069	1.8514	1.0765e-07	2.1702	6.8502e-09
Phatr2_10260	NAD(P) transhydrogenase, beta subunit	347	262	452	1318	0.3352	0.4452	2.1676	0.0001
Phatr2_1199	Leucine-rich repeat family protein	440	640	881	3120	0.8296	9.5081e-05	2.167	8.4903e-09
Phatr2_50576	Integral membrane protein, putative	805	1005	2380	4824	1.4402	5.1338e-07	2.1656	5.9187e-09
Phatr1_46563	Alcohol dehydrogenase	214	206	188	930	-0.171	0.4871	2.16	1.4842e-06
Phatr2_35165	Unknown protein	582	596	1825	3084	1.3682	3.2374e-05	2.1578	7.6083e-08
Phatr2_46302	Outward rectifying potassium channel, putative	9197	8237	21737	38739	1.121	2.5233e-05	2.1547	8.2453e-08
Phatr2_41359	predicted protein	3100	2748	8311	12644	1.352	1.6949e-06	2.1546	9.5336e-09
Phatr2_50561	Unknown diatom specific protein	7714	3801	11483	17357	0.5332	0.0005	2.1518	1.6222e-09
Phatr2_39719	Unknown protein	2446	2474	5973	11044	1.238	1.6885e-06	2.1488	2.8636e-09
Phatr2_49379	Integrase core domain protein	1276	1515	3170	7063	1.2224	1.3107e-05	2.1488	7.9225e-08
Phatr2_7763	predicted protein	2663	3117	9121	13854	1.7755	6.2665e-08	2.1473	5.3995e-09
Phatr2_36312	DUF221-domain protein	574	504	1598	2306	1.4496	1.7719e-07	2.142	2.5446e-09
Phatr2_16343	Ferritin	2147	2372	5391	10902	1.2994	7.3644e-07	2.1416	4.1055e-09
Phatr2_45028	predicted protein	43521	52529	143993	219159	1.6632	4.242e-08	2.1402	2.3185e-10
Phatr2_48888	predicted protein	325	370	959	1695	1.5244	3.1617e-07	2.1372	6.9508e-09
Phatr2_42743	Rhomboid family protein	8034	6800	17055	30173	1.058	2.9262e-07	2.1218	3.2807e-10
Phatr2_49010	MAF1-family protein	2739	2950	5527	9859	1.2502	0.0002	2.1204	2.5304e-06
Phatr1_43109	predicted protein	3352	3400	5793	14570	0.7912	3.9905e-05	2.118	4.1931e-09
Phatr2_34636	Unknown hypothetical protein	282	246	559	1075	0.9826	5.2925e-05	2.1172	4.9123e-08
Phatr2_38085	Thiamin biosynthesis protein ThiC	3985	5178	15575	22478	1.852	2.2898e-07	2.1142	5.6829e-08
Phatr2_34403	Dual specificity protein phosphatase	724	1593	2916	6913	1.9764	3.1294e-07	2.1136	8.7245e-08
Phatr2_48684	WD40 repeat-containing protein	880	920	2594	4085	1.4564	2.5177e-07	2.1106	3.7941e-09
Phatr2_49251	SEC14-domain protein	462	800	1135	3236	1.2968	0.0004	2.109	4.0871e-06
Phatr2_42955	predicted protein	168	184	335	808	0.9798	9.9798e-07	2.1064	4.8709e-10
Phatr2_48883	predicted protein	4022	5090	10450	23349	1.351	1.7379e-06	2.1052	1.0691e-08
Phatr2_38755	predicted protein	859	847	2113	3662	1.2682	1.3854e-05	2.0985	8.1944e-08
Phatr2_31874	gag-pol polyprotein	896	1088	2280	4762	1.313	1.0799e-05	2.0935	8.4837e-08
Phatr2_43214	AMP-forming acyl-CoA synthetase/ligase	2448	4683	18843	19848	2.9474	4.0929e-09	2.0898	3.2766e-08
Phatr2_19954	Globin-like protein	1891	975	2734	4268	0.5334	0.0793	2.0842	1.1902e-05
Phatr2_44981	predicted protein	3061	3472	8207	14683	1.3872	2.195e-06	2.0832	1.9248e-08
Phatr2_47973	predicted protein	13965	14518	37993	65693	1.3253	4.7038e-07	2.0767	2.41e-09
Phatr2_44029	Heat shock transcription factor	130	152	199	670	0.6055	0.0317	2.0758	3.7504e-05
Phatr1_42267	predicted protein	548	593	1959	2581	1.7348	1.5322e-08	2.074	7.6824e-10
Phatr2_843	Methylcrotonoyl-CoA carboxylase alpha subunit	320	255	785	1221	1.114	0.003	2.072	1.1585e-06
Phatr2_35739	predicted protein	729	977	2959	4254	1.8752	1.203e-08	2.0625	1.7067e-09
Phatr2_22315	Mitochondrial phosphate carrier protein, putative	410	828	1157	3585	1.2087	0.0304	2.0623	0.0011
Phatr2_48869	predicted protein	277	308	978	1314	1.8022	3.7548e-08	2.0608	6.2101e-09
Phatr2_20677	Short-chain dehydrogenase/reductase	655	738	1372	3293	1.0208	9.5145e-05	2.0586	5.9451e-08
Phatr2_43814	Unknown diatom specific protein	922	551	1119	2224	0.279	0.2122	2.0575	7.913e-07
Phatr2_46867	Patched family protein	1577	2607	4599	11497	1.5162	0.0002	2.0556	1.0792e-05
Phatr2_46605	DUF952-family protein	1275	1098	3382	4601	1.4024	1.5695e-06	2.0552	3.1502e-08
Phatr2_11183	Transmembrane protein, DUF300-domain protein	860	924	2424	3859	1.4674	8.6419e-08	2.0536	1.9153e-09
Phatr2_47667	Sodium phosphate cotransporter	48711	159363	622307	641598	3.7043	5.0428e-09	2.0527	4.5906e-07
Phatr2_16222	P-type ATPase (P-ATPase) superfamily protein	901	668	1805	2788	0.997	4.1801e-05	2.0517	5.2466e-08
Phatr2_44511	Glycoside hydrolase, putative	2148	1544	5626	6891	1.2908	3.8326e-06	2.0504	2.4351e-08
Phatr2_41947	Dehydrogenase	255	214	686	968	1.3382	0.0002	2.0378	4.4094e-07
Phatr2_11793	predicted protein	297	297	873	1253	1.4758	5.4182e-07	2.0342	9.015e-09
Phatr2_33342	Glutathione S-transferase, ECM4-domain protein	1734	1892	3205	7743	0.8808	3.1518e-05	2.0342	1.2413e-08
Phatr2_48047	predicted protein	3287	3356	5020	13834	0.6075	0.0013	2.0325	2.9445e-08
Phatr2_48086	META-domain protein	9718	16495	37176	68799	1.7353	0.0003	2.0293	1.2325e-05
Phatr2_49939	predicted protein	2626	2906	6059	11796	1.2234	4.1802e-06	2.0272	2.1735e-08
Phatr2_22117	predicted adenosine deaminase	1893	2430	5603	9938	1.4696	1.5965e-06	2.0248	1.3312e-08
Phatr2_36424	predicted protein	640	705	2034	2981	1.5696	1.522e-06	2.0202	2.4783e-08
Phatr2_44340	Unknown protein	1386	5068	15893	20705	3.4743	1.7611e-08	2.0187	9.6433e-07
Phatr2_36026	Unknown diatom specific protein	190	203	496	911	1.266	3.4407e-05	2.0176	2.5021e-07
Phatr2_13356	G6PDH/6PGDH fusion protein	9231	11097	21910	44892	1.247	9.3869e-06	2.017	6.1861e-08
Phatr2_49730	Antibiotic biosynthesis monooxygenase related protein	1386	1483	2689	6440	0.8974	0.0031	2.01	5.1736e-06
Phatr2_43244	predicted protein	5431	7146	15474	30810	1.3493	8.6716e-05	2.0043	3.8611e-07
Phatr2_32772	Methyltransferase, putative	88	86	170	369	0.9236	0.0058	2.0006	1.1308e-05
Phatr2_43095	predicted protein	3278	4078	10599	16504	1.6914	1.4221e-08	1.9974	1.4912e-09
Phatr2_47167	Large unknown Phaeodactylum specific protein	1246	1438	3200	5821	1.362	1.4185e-07	1.995	2.0626e-09
Phatr2_12329	Glycosyltransferase	292	306	693	1243	1.2285	1.1895e-05	1.993	5.705e-08
Phatr2_50390	probable cell surface glycoprotein	43260	39422	63233	160005	0.5385	0.0001	1.9925	6.8002e-10
Phatr2_43978	Phosphoesterase	4547	2613	5466	10101	0.299	0.4135	1.9904	8.4854e-05
Phatr2_47817	WD40-repeat protein	1195	1502	3264	6039	1.4076	6.7536e-07	1.9858	1.3327e-08
Phatr2_48766	Flavin reductase-like, FMN-binding protein	3304	2881	5245	10522	0.6234	0.0017	1.9856	2.9452e-08
Phatr2_49164	Unknown protein	612	936	1418	3858	1.178	2.4193e-05	1.985	1.3452e-07
Phatr2_19094	predicted protein	385	367	871	1493	1.2062	0.0001	1.9834	4.2173e-07
Phatr2_49596	Heat shock transcription factor Pt_HSF4.7b	8015	13655	26371	57063	1.7562	0.0029	1.981	0.0009
Phatr2_49209	Unknown protein	5637	4914	21705	19099	1.948	1.5808e-07	1.974	8.7268e-08
Phatr2_16168	Aspartic protease	17565	19801	45978	77687	1.3428	7.729e-06	1.9703	4.2638e-08
Phatr2_37967	predicted protein	509	542	1451	2256	1.387	6.4507e-07	1.9692	1.4381e-08
Phatr2_46607	Mitochondrial carnitine/acylcarnitine carrier protein	562	634	1083	2701	0.9078	0.0003	1.9632	9.93e-08
Phatr2_45771	predicted protein	114	125	281	537	1.2246	2.3843e-05	1.9602	1.9378e-06
Phatr2_47844	Unknown hypothetical protein	763	817	2355	3234	1.5956	1.875e-06	1.9578	1.4499e-07
Phatr2_46795	predicted protein	851	936	2269	3643	1.3862	1.3057e-05	1.9576	1.1617e-07
Phatr2_50457	Mechanosensitive ion channel, putative	918	1138	1835	4618	0.9612	0.0004	1.9466	5.6823e-07
Phatr2_8683	Peptide methionine sulfoxide reductase	556	320	1398	1320	1.3075	0.0026	1.945	0.0001
Phatr2_47839	G8 domain-containing protein	7054	7388	17731	27363	1.2978	8.3924e-08	1.9438	9.5756e-10
Phatr2_23423	Silicon transporter	77644	58555	209816	224711	1.434	1.2888e-08	1.942	3.9176e-10
Phatr2_43383	TCP11-domain protein	2170	1934	3759	7715	0.7902	0.0001	1.942	1.6171e-07
Phatr2_38709	Gag-pol polyprotein, partial	712	856	1666	3408	1.1635	9.8757e-06	1.939	4.3188e-08
Phatr2_50321	Cysteine peptidase	3795	3370	7943	13471	1.0193	0.0001	1.9373	3.6918e-07
Phatr2_36311	Unknown conserved protein	3396	3637	12496	18083	1.5553	0.0001	1.937	8.4954e-06
Phatr2_54153	PLAC8 family protein	4747	5373	13089	21575	1.2255	6.5014e-05	1.937	1.1459e-07
Phatr2_33535	predicted protein	1703	1894	4701	7194	1.462	2.0298e-07	1.9353	1.0308e-08
Phatr2_42530	Unknown conserved protein	417	687	668	2616	0.6735	0.0004	1.9325	2.0609e-08
Phatr2_37918	Death-specific protein related, EF-hand motif protein	704	482	1623	2029	1.075	0.0033	1.9306	1.8721e-05
Phatr2_48570	Rhodanese domain-containing protein	14650	15183	45162	59003	1.4468	2.1598e-07	1.9298	2.2075e-09
Phatr2_45895	Unknown protein	981	1051	2330	4016	1.216	1.6262e-06	1.9286	1.9058e-08
Phatr2_39572	Unknown diatom specific protein	218	191	311	774	0.508	0.0401	1.9258	9.2439e-07
Phatr2_49854	NmrA-domain protein	316	316	847	1295	1.3544	1.0855e-05	1.9256	2.7962e-07
Phatr2_8445	RNA recognition motif protein	4896	4202	11149	15758	1.1865	1.756e-06	1.921	1.0102e-08
Phatr2_10239	predicted protein	800	885	2147	3446	1.2772	9.8646e-07	1.9208	1.4813e-08
Phatr2_32875	Hypothetical protein	318	203	634	805	0.9802	0.0036	1.9156	1.4435e-05
Phatr2_47255	predicted protein	6808	6753	13256	25866	0.9042	2.6552e-05	1.9154	1.0759e-08
Phatr2_55090	Silicon transporter	88367	69948	238650	263839	1.433	1.0786e-07	1.912	3.8842e-09
Phatr2_18180	LHCR7, fucoxanthin chlorophyll a/c protein	5135	1576	6442	6000	0.3228	0.2307	1.9032	8.9583e-06
Phatr1_42730	Unknown protein	390	489	788	1871	0.9745	3.3066e-06	1.901	5.0407e-09
Phatr2_49555	Cyclase homology domain protein	3001	2512	5157	9406	0.7828	0.0002	1.8954	5.0473e-08
Phatr2_36843	Transporter, putative	465	414	934	1687	0.8804	0.0226	1.8924	3.1212e-05
Phatr2_33436	Unknown protein	192	249	655	967	1.712	9.3117e-07	1.8905	1.2953e-07
Phatr2_42963	DUF2358-family protein	9946	10774	15196	41189	0.5686	0.0009	1.8904	1.4517e-08
Phatr2_50345	Zinc finger CCCH domain-containing protein	1082	1358	2661	4938	1.307	3.081e-05	1.89	6.6973e-07
Phatr2_48226	Alpha/beta fold family hydrolase	855	798	1859	3219	1.0882	0.0051	1.89	6.6767e-05
Phatr2_44063	predicted protein	2082	1919	3949	7095	0.9192	1.1356e-05	1.8896	7.91e-09
Phatr2_4003	predicted protein	998	1074	2050	3823	1.0742	2.2088e-06	1.8892	4.0002e-09
Phatr2_48048	Unknown conserved protein	7962	7910	14244	44426	0.6125	0.0092	1.889	2.8363e-07
Phatr2_49355	Zinc finger CCCH domain-containing protein	876	1126	2190	4078	1.328	1.5646e-05	1.881	3.8177e-07
Phatr2_34489	Esterase/Lipase family protein	2649	1557	4218	6167	0.5658	0.0043	1.8782	7.6654e-08
Phatr2_54478	Malate synthase (MS)	33081	10499	36884	39526	0.047	0.7058	1.8782	0.0005
Phatr2_47796	predicted protein	476	445	664	1675	0.432	0.3498	1.878	0.0025
Phatr2_54602	TPR repeat-containing protein	480	661	1148	2538	1.196	0.0006	1.8762	1.0526e-05
Phatr2_34543	Cellulase-related protein	474	503	945	1853	1.0314	0.0029	1.8736	1.4752e-07
Phatr2_46009	EF-hand protein	166	260	473	1022	1.4234	1.6271e-06	1.8732	5.2445e-08
Phatr2_50306	Unknown protein	6191	10936	11908	41838	0.9163	0.0011	1.873	1.6162e-06
Phatr2_44131	predicted protein	1943	1878	4662	7037	1.237	7.6202e-06	1.867	3.8555e-08
Phatr2_44980	Acyltransferase 3 family protein	9419	5099	16706	19278	0.849	0.0018	1.8656	2.359e-06
Phatr2_43874	EamA-like transporter family protein	3286	5465	7554	20148	1.1742	1.7109e-05	1.859	1.4217e-07
Phatr2_35561	predicted protein	3283	3639	9720	13369	1.5418	1.294e-05	1.8566	1.3653e-06
Phatr2_48608	Unknown diatom specific protein	4651	6074	17922	22376	1.9286	6.2248e-08	1.855	4.3888e-08
Phatr2_32087	dsCYC5, cyclin family protein	3497	3021	8466	10734	1.2774	1.1566e-05	1.8536	2.0061e-07
Phatr2_13553	Choline transporter-like protein	6098	6575	14032	24237	1.1836	1.2807e-06	1.8512	9.4157e-09
Phatr2_34003	RING-finger protein	2092	1656	4670	5898	1.1116	3.0753e-06	1.8506	1.9923e-08
Phatr2_38713	Integrase-domain protein	1109	1342	2732	5981	0.7725	0.3086	1.848	8.0028e-05
Phatr2_12436	Adenylate kinase	3028	2424	5652	8649	0.8555	4.1851e-05	1.844	1.0421e-08
Phatr2_42884	predicted protein	8832	9608	21332	35687	1.236	2.9725e-06	1.8396	4.8004e-08
Phatr2_54844	alpha-1,3-mannosyl-glycoprotein beta-1,2-N-acetylglucosaminyltransferase	1616	1675	3745	5804	1.1743	1.3221e-05	1.8343	6.0645e-08
Phatr2_49228	predicted protein	8619	8478	20336	31793	1.1884	5.3284e-08	1.8334	5.3037e-10
Phatr2_11021	3-methyl-2-oxobutanoate dehydrogenase	3920	3990	8836	14308	1.1564	2.4713e-06	1.8326	2.1497e-08
Phatr2_49171	PAS-domain protein	97666	85602	183738	296263	0.9173	0.0004	1.8313	6.3002e-07
Phatr2_44487	predicted protein	254	196	271	715	0.0884	0.2386	1.8312	3.3876e-08
Phatr2_50597	Unknown diatom specific protein	208	143	396	604	0.8592	0.0006	1.8302	5.3079e-06
Phatr2_47387	predicted protein	603	547	1509	2064	1.2158	0.0003	1.8286	1.0646e-06
Phatr2_47390	predicted protein	1789	1982	5506	7176	1.6746	0.0012	1.8276	6.4037e-05
Phatr2_48878	Unknown diatom specific protein	3247	2510	6971	8998	1.1158	1.6364e-06	1.826	1.3001e-08
Phatr2_45080	Unknown diatom specific protein	2581	2397	5901	8844	1.122	5.3602e-07	1.8234	3.7893e-09
Phatr2_35876	PDZ domain protein	1308	3623	8917	12985	2.7594	3.6257e-05	1.8232	0.0006
Phatr2_43298	Phosphoglycerate mutase family protein	4159	4106	10697	15022	1.2534	0.0003	1.8232	3.4146e-06
Phatr2_50105	Unknown protein	846	1045	1631	3832	0.899	0.0005	1.8225	6.7604e-07
Phatr2_36840	PGR5-like protein	177	237	313	837	0.825	0.0013	1.8212	2.0556e-06
Phatr2_34415	DNA-binding heat shock factor	120	127	144	478	0.2516	0.2465	1.8198	1.6114e-06
Phatr2_39288	Unknown diatom specific protein	324	411	743	1464	1.1844	9.8492e-06	1.812	9.6409e-08
Phatr2_50328	PtMyb1R_SHAQKYF8	793	765	1702	2712	1.0334	2.6453e-06	1.811	6.6061e-09
Phatr2_46400	Phospholipase D domain protein	2990	3581	7843	12922	1.3498	1.2061e-05	1.8104	1.0767e-07
Phatr2_45851	Peptidyl-prolyl cis-trans isomerase, cyclophilin-type	2052	2650	3558	9209	0.8106	0.0001	1.8088	1.725e-08
Phatr2_14284	pyrophosphate-dependent phosphofructose kinase (ATP-PFK1)	7716	9550	24933	34335	1.5663	1.0235e-05	1.8087	8.6292e-07
Phatr2_23497	ABC transporter family protein	17367	19418	45821	73045	1.332	2.7074e-08	1.8068	8.3894e-10
Phatr2_22404	PK3 (Pyruvate Kinase 3)	9574	6460	19390	23528	0.9385	3.5845e-05	1.8065	6.0209e-08
Phatr2_49763	predicted protein	1283	1781	3152	6407	1.291	9.3881e-08	1.805	2.5915e-09
Phatr2_46676	RNA ligase, putative	3412	3520	8057	13074	1.1228	5.6988e-06	1.805	3.573e-08
Phatr2_47497	predicted protein	318	389	747	1336	1.267	5.0993e-06	1.8024	3.8281e-08
Phatr2_22901	Serine carboxypeptidase	6170	6463	15096	22416	1.2894	1.7302e-06	1.7982	4.5231e-08
Phatr2_43686	P36-like protein homologue	720	1018	1668	3675	1.1614	8.0088e-07	1.7964	7.7796e-09
Phatr2_14646	Fasciclin domain-containing protein	9008	14434	36379	49704	2.0115	2.2601e-09	1.792	2.4e-09
Phatr2_47097	Complex I intermediate-associated protein 30	4877	4342	7587	15942	0.6556	0.0152	1.792	1.6922e-06
Phatr2_7337	Got1-domain containing protein	1004	1298	2719	4606	1.4095	4.051e-08	1.791	2.3544e-09
Phatr2_44266	predicted protein	7160	7820	19529	30320	1.2225	6.5751e-06	1.7893	2.456e-08
Phatr2_36848	Choline transporter, putative	2101	2531	4909	8835	1.164	2.4136e-06	1.7868	9.8445e-09
Phatr1_46562	predicted protein	1392	1523	3142	5208	1.0427	0.0005	1.7847	1.1448e-06
Phatr2_46602	Unknown diatom specific protein	4429	4322	9737	15936	0.912	0.0001	1.784	6.1812e-08
Phatr2_49733	Unknown protein	1025	940	2412	3208	1.2572	0.0001	1.7838	3.4564e-06
Phatr2_38772	Unknown hypothetical protein	5665	5002	10996	17312	0.9296	8.7126e-07	1.7836	9.014e-10
Phatr2_48379	Unknown conserved protein	2233	2411	3896	9127	0.6274	0.0049	1.7826	5.3598e-08
Phatr2_50428	Adenylate/guanylate cyclase domain protein	1301	1377	2634	4728	0.9965	1.0407e-06	1.7815	2.1685e-09
Phatr2_45867	Unknown diatom specific protein	1001	880	1534	3144	0.5015	0.2065	1.779	1.1638e-05
Phatr2_37144	Transcriptional coactivator p15	2084	2199	4615	7562	1.1605	3.0472e-06	1.778	2.6347e-08
Phatr2_43226	Cyclin P3 (CYCP3)	5314	5991	7949	20772	0.564	0.0035	1.7778	1.4113e-07
Phatr2_39095	Kelch-repeat protein	531	515	931	1804	0.7758	0.0003	1.7764	1.1816e-07
Phatr2_43771	Unknown diatom specific protein	5898	4805	18372	18461	1.5256	0.0026	1.776	0.0006
Phatr2_49588	predicted protein	226	213	552	780	1.161	2.5147e-05	1.7747	4.0103e-08
Phatr2_47157	DUF1499-family protein	4984	4770	12961	16557	1.3507	2.5968e-06	1.7742	1.4497e-07
Phatr2_44523	predicted protein	275	345	733	1249	1.34	2.8281e-05	1.7734	6.7488e-07
Phatr2_26934	6-phosphogluconate dehydrogenase (6PGDH)	31258	29901	66043	102778	1.0563	4.9047e-06	1.7723	1.7164e-08
Phatr2_48159	MATE family protein	643	681	1339	2544	0.954	2.8766e-05	1.7698	4.4502e-08
Phatr2_48634	Unknown protein	1358	1827	3367	6680	1.2494	8.0471e-06	1.7684	9.8755e-08
Phatr2_41082	predicted protein	150	155	430	707	1.234	0.0513	1.7675	0.0098
Phatr2_44680	Unknown serine-rich protein (97,9 kDa)	1430	1495	4055	5158	1.4868	0.0029	1.763	0.0002
Phatr2_44995	predicted protein	2904	3240	4896	11100	0.752	9.4279e-05	1.763	2.3358e-08
Phatr2_42755	ZIP family transporter, putative Zinc transporter	27888	25989	63222	87709	1.1228	6.7175e-05	1.7572	2.5555e-07
Phatr2_40020	predicted protein	177	203	459	700	1.3404	3.0449e-06	1.7536	1.1836e-07
Phatr2_46188	thioredoxin h	14573	15853	37599	50789	1.1546	1.8618e-06	1.7512	3.038e-08
Phatr1_42599	Sodium/hydrogen exchanger, putative	900	1382	3081	4615	1.7735	3.88e-08	1.7505	1.9415e-08
Phatr2_17109	predicted protein	6066	6399	13545	21487	1.158	6.2921e-06	1.7494	1.03e-07
Phatr2_13004	predicted protein	868	776	1505	2577	0.7674	2.0766e-05	1.7494	8.7107e-09
Phatr2_15937	predicted protein	14220	14575	33225	49765	1.2065	1.442e-07	1.747	2.5331e-09
Phatr2_48252	ZZ type zinc-finger protein	24329	25334	54790	89309	1.1666	1.2304e-05	1.7434	1.7938e-06
Phatr2_23694	predicted protein	1836	1740	3392	5117	1.1956	0.0434	1.7324	2.8007e-05
Phatr2_47495	predicted protein	876	1002	2107	3420	1.2204	5.8263e-05	1.732	5.4347e-08
Phatr2_45624	predicted protein	26274	15933	51307	48832	0.8732	0.0129	1.7316	1.965e-05
Phatr2_48365	RabGAP/TBC domain-containing protein	7710	4856	15713	16131	1.0202	1.2628e-06	1.7314	5.2175e-09
Phatr2_46707	DltE-homolog	223	193	454	692	0.9567	0.0018	1.7287	6.4891e-06
Phatr2_42481	predicted protein	3675	3385	6889	11303	0.9156	4.3678e-05	1.727	4.575e-08
Phatr2_43303	bZIP15 (bZIP transcription factor 15)	10352	8557	10887	23757	0.0577	0.4689	1.727	9.3465e-06
Phatr2_14294	PITH-domain protein	2424	2017	3731	6716	0.5802	0.0052	1.716	1.1269e-07
Phatr2_48727	predicted protein	483	587	1182	2232	1.0516	0.0002	1.7144	3.6449e-07
Phatr2_48789	predicted protein	387	498	1052	1681	1.4046	6.2492e-07	1.7112	4.1249e-08
Phatr2_45312	Transporter, putative	3294	3947	7613	13802	1.168	0.0255	1.71	0.0021
Phatr2_48636	Glutathione peroxidase domain-containing protein	10399	3829	16061	12632	0.6154	0.0003	1.7074	1.8516e-08
Phatr2_45802	HECT domain protein	3444	3094	5971	10009	0.7354	1.6047e-05	1.7062	3.9714e-09
Phatr2_9947	Sugar transporter	796	668	1355	2327	0.7162	0.0017	1.704	6.6179e-07
Phatr2_45973	SEC14-domain protein	1880	1556	2825	5089	0.5648	0.0197	1.704	3.7674e-06
Phatr2_49907	predicted protein	6512	6953	14432	23281	1.1416	2.0522e-06	1.702	4.9192e-08
Phatr2_38622	Unknown hypothetical protein	901	1012	2301	3367	1.3177	4.7333e-06	1.6957	2.0361e-07
Phatr2_45758	NADPH-cytochrome P450 oxydoreductase related protein	45702	36210	105783	116308	1.1232	5.5324e-05	1.6916	2.4999e-07
Phatr2_46315	Unknown diatom specific protein	297	289	573	980	0.9024	5.3864e-05	1.6912	1.2588e-07
Phatr2_33028	SCP-like extracellular protein	1357	1320	4246	5267	1.4526	0.0074	1.6892	0.002
Phatr2_43234	Putaive ?-carbonic anhydrase (CGHR family)	2796	5476	7530	17608	1.4627	6.2884e-06	1.686	4.1769e-07
Phatr2_7679	predicted protein	155	159	258	544	0.7005	0.0013	1.679	6.7829e-07
Phatr2_47530	Unknown diatom specific protein	39677	36533	86411	121370	1.058	4.9645e-05	1.675	3.9117e-07
Phatr2_50296	predicted protein	5133	5743	10107	18613	0.8804	0.0046	1.6736	5.3969e-06
Phatr2_14792	Phosphoglycerate kinase (PGK)	5212	3299	9497	10611	0.87	6.1597e-05	1.6725	1.1858e-07
Phatr2_43224	predicted protein	18628	19487	43088	62403	1.1943	6.693e-07	1.668	1.2653e-08
Phatr2_35594	Threonine synthase	1795	1223	2604	3913	0.5285	0.0009	1.665	2.9025e-08
Phatr2_46947	Unknown diatom specific protein	184	232	705	776	1.8434	3.0441e-06	1.6646	2.3192e-06
Phatr2_46310	predicted protein	1305	1465	2815	4676	1.101	4.895e-05	1.662	8.7604e-07
Phatr2_46493	Choline dehydrogenase, putative	598	616	1149	1968	0.8918	0.0089	1.662	6.7963e-05
Phatr1_42790	Gag-pol polyprotein	512	481	871	1543	0.757	1.0111e-05	1.6615	4.5717e-09
Phatr2_37053	predicted protein	608	766	1426	2377	1.2214	1.9375e-06	1.6602	6.9902e-08
Phatr2_44630	Carbonyl reductase [NADPH]	3157	2702	6116	8344	0.943	3.4689e-06	1.6542	7.9527e-09
Phatr2_37848	META domain protein	248	355	607	1104	1.252	0.0017	1.654	0.0001
Phatr2_45353	predicted protein	1253	1429	2674	4425	1.1268	6.3879e-07	1.6494	1.1909e-08
Phatr2_44576	predicted protein	2425	2423	4304	7854	0.8086	1.4669e-05	1.6442	9.605e-09
Phatr2_30620	glucose transport protein	5537	6068	10135	19309	0.8546	1.3364e-05	1.6426	1.4466e-08
Phatr2_45959	phosphodiesterase/alkaline phosphatase (PHOD)	1768	2620	4435	8122	1.356	2.7879e-05	1.6392	3.106e-06
Phatr2_34622	Unknown diatom specific protein	1827	1837	2442	5884	0.3694	0.0439	1.6388	1.8614e-07
Phatr2_39303	Unknown hypothetical protein	683	4655	3394	13478	1.852	0.003	1.637	0.0006
Phatr2_48351	Unknown protein	1127	973	2100	3256	0.7738	0.0002	1.6338	5.5637e-08
Phatr2_46138	Unknown diatom specific protein	3228	3948	6496	12727	0.94	9.5665e-06	1.6323	5.2533e-08
Phatr2_29551	Calcineurin-like phosphoesterase	3555	3190	5615	9893	0.6462	4.2637e-05	1.6298	6.2726e-09
Phatr2_49839	NACHT-domain and tetratricopeptide repeat protein	2623	3387	6507	10647	1.3306	1.631e-05	1.6294	1.604e-06
Phatr2_48438	Unknown hypothetical protein	289	366	831	1158	1.4674	6.6921e-05	1.627	4.2221e-05
Phatr2_49352	Autophagy-related protein homolog ATG2	1544	1529	2694	4704	0.8155	0.0031	1.6265	1.0404e-05
Phatr2_43441	predicted protein	3502	4856	11297	20316	2.085	0.0049	1.6262	0.0222
Phatr2_50616	COG3899-domain protein, putative ATPase	792	716	1457	2210	0.863	1.0061e-06	1.626	1.9463e-09
Phatr2_34630	predicted protein	9603	9439	16015	29822	0.7048	0.001	1.6232	2.3838e-07
Phatr2_54190	Annexin (ANXA1)	16925	15499	36299	48531	1.0316	8.8469e-05	1.6208	4.3398e-07
Phatr2_52412	Voltage activated chloride channel	3480	3421	6754	10483	0.8668	2.2211e-05	1.618	1.7306e-08
Phatr2_48870	Unknown diatom specific protein	190	210	432	690	1.0706	1.151e-05	1.616	7.1164e-08
Phatr2_46448	Heat shock protein Hsp20	5667	5783	9259	18046	0.7046	1.9178e-05	1.6152	8.7104e-09
Phatr2_37844	Unknown protein	355	397	916	1278	1.2974	8.7744e-06	1.6136	5.0287e-07
Phatr2_49657	Unknown protein	1144	1237	1937	3834	0.76	0.0002	1.613	3.5923e-07
Phatr2_16683	Hydroxyacylglutathione hydrolase, glyoxalase II (GLO_2)	6787	6281	11387	19373	0.7226	0.0002	1.6118	6.8492e-08
Phatr2_43467	Cytochrome P450 family protein	805	892	1727	2954	0.9693	4.6716e-05	1.61	1.4247e-07
Phatr2_48934	Bestrophin-family protein	96	102	125	330	0.3758	0.0326	1.6053	1.404e-06
Phatr2_44259	Unknown protein	428	503	707	1587	0.7128	0.0187	1.6022	7.9795e-05
Phatr2_42912	predicted protein	5468	3892	7559	11883	0.4394	0.0142	1.6008	3.1643e-07
Phatr2_45048	Unknown protein	1921	1710	2876	5237	0.4786	0.0241	1.6006	7.8179e-08
Phatr2_12312	DEAD-box RNA helicase protein	685	562	850	1710	0.2592	0.2093	1.6	4.1579e-06
Phatr2_49188	Unknown diatom specific protein	1371	787	2121	2344	0.6438	0.0349	1.5994	0.0001
Phatr2_42528	Unknown conserved protein	417	737	659	2592	0.4145	0.2145	1.599	4.4575e-07
Phatr2_12331	Purple acid phosphatase	1092	969	1963	2933	0.8157	0.0014	1.5972	1.6224e-06
Phatr2_22353	Sodium/hydrogen exchanger	212	246	528	786	1.2488	8.3256e-06	1.596	3.8103e-07
Phatr2_39557	predicted protein	233	264	448	960	0.731	0.0072	1.596	4.4792e-07
Phatr2_48027	Unknown protein	13690	8579	11814	25686	-0.2012	0.5391	1.596	0.0002
Phatr2_46924	predicted protein	6617	6755	12916	20885	0.9396	2.0407e-06	1.5958	1.0966e-08
Phatr2_1534	Anion exchange family protein	1032	981	1561	3003	0.5556	0.0067	1.5936	1.0611e-07
Phatr2_43856	Lipase	10125	10066	22045	31146	1.0664	2.2605e-06	1.5934	1.9765e-08
Phatr2_49632	UEV and Vps23-domain protein	5185	5777	12614	19717	1.072	0.0005	1.593	6.2768e-07
Phatr2_43232	Putative ?-carbonic anhydrase (CGHR family)	2736	1031	3872	3112	0.5013	0.0031	1.5917	1.1001e-07
Phatr2_50062	Unknown hypothetical protein	769	1022	1342	3098	0.794	0.0001	1.588	2.4765e-07
Phatr2_46743	Unknown protein	145	149	211	478	0.561	0.0041	1.5878	3.3044e-07
Phatr2_50617	predicted protein	780	749	1503	2302	0.888	5.8808e-06	1.5875	5.4743e-09
Phatr2_44359	predicted protein	895	1088	2283	3611	1.239	1.3966e-05	1.5868	7.3131e-07
Phatr2_34085	Unknown protein	680	750	1218	2278	0.8256	0.0001	1.5852	2.4531e-07
Phatr2_42608	Unknown diatom specific protein	16563	17429	31205	38707	0.7592	0.0132	1.5848	1.956e-05
Phatr2_48696	Unknown diatom specific protein	3999	4579	9038	13837	1.1754	1.2784e-06	1.5832	3.9524e-08
Phatr2_35240	Multifunctional fatty acid oxidation complex subunit alpha FadJ	49347	30514	73028	91216	0.5294	0.0433	1.5812	1.3786e-05
Phatr2_39940	predicted protein	5442	5561	8473	16992	0.5295	0.0255	1.578	9.1136e-07
Phatr2_45239	NAD-specific glutamate dehydrogenase, putative	15226	12429	23502	36207	0.658	0.042	1.5774	9.6524e-05
Phatr2_13123	Pyruvate dehydrogenase kinase	7789	7736	10964	23671	0.3984	0.014	1.5742	2.7935e-08
Phatr2_48882	LHCF15, fucoxanthin chlorophyll a/c protein	3475	4166	4744	12909	0.386	0.0195	1.573	4.3536e-08
Phatr2_40078	Unknown hypothetical protein	574	669	915	2024	0.628	0.0353	1.5713	8.2599e-06
Phatr2_9885	S-adenosylmethionine carrier, putative	2770	2091	4803	6209	0.7568	0.0003	1.571	2.3967e-07
Phatr2_46895	Unknown conserved protein	1552	1634	2934	4878	0.907	1.396e-06	1.5702	3.7505e-09
Phatr2_49327	2OG-Fe(II) oxygenase family protein	1610	1261	3213	4122	0.7913	0.0036	1.5678	1.3808e-06
Phatr2_51511	Rab5-like protein	14191	12741	27674	38095	0.903	2.8685e-05	1.5675	7.4184e-08
Phatr2_49670	Leucine-rich repeat protein	42948	37969	71976	111078	0.6246	0.0034	1.5668	1.5731e-07
Phatr2_7629	Guanosine polyphosphate pyrophosphohydrolase/synthetase	476	583	661	1721	0.4585	0.0486	1.5622	9.5821e-06
Phatr2_44256	MYB-related transcription factor (Pt_MYB1R_SHAQKYF3)	1107	1701	2170	5072	0.9442	0.0059	1.561	0.0001
Phatr2_49566	DNA-binding heat shock factor Pt_HSF4.6f	15280	13920	27075	27667	1.069	0.0008	1.56	2.3934e-05
Phatr2_45440	predicted protein	6635	7407	13324	22036	0.974	9.3789e-06	1.5598	9.4097e-08
Phatr2_15913	predicted protein	4162	4038	9045	11949	1.1035	1.0763e-05	1.5595	2.2673e-07
Phatr2_43378	predicted protein	1419	1473	3063	4382	1.0974	1.1561e-05	1.5586	2.5017e-07
Phatr2_54800	Carotenoid isomerase-like protein	1356	1187	2549	3607	0.9298	0.0004	1.558	5.4281e-06
Phatr2_46220	MEMO1-like protein	2529	2638	4798	8587	0.8648	0.0009	1.5572	6.8087e-06
Phatr2_38777	Unknown diatom specific protein	791	737	1473	2159	0.8975	9.9459e-07	1.5515	3.8062e-09
Phatr2_46384	Glycine decarboxylase T-protein (GDCT_1)	2895	3501	6236	10285	1.0696	5.5276e-06	1.5506	1.4085e-07
Phatr2_45280	predicted protein	628	732	1383	2150	1.139	9.8053e-07	1.5488	3.1894e-08
Phatr2_48169	bZIP transcription factor related protein	4612	5274	10709	15253	1.2212	4.6933e-05	1.5476	3.1601e-06
Phatr2_45394	predicted protein	1142	1088	1577	3315	0.4098	0.0973	1.5458	5.5026e-06
Phatr2_35050	Transmembrane protein	5613	6119	13082	19153	1.127	3.3773e-06	1.5438	9.6587e-08
Phatr2_48607	Unknown protein	4888	5435	11567	15674	1.2446	1.9602e-07	1.5396	1.1782e-08
Phatr2_44412	Unknown diatom specific protein	2428	2677	5589	7907	1.1936	2.7168e-05	1.5384	1.4438e-06
Phatr2_47617	predicted protein	2989	3070	6522	9614	1.0712	5.8311e-05	1.538	2.1188e-06
Phatr2_12243	Peptide methionine sulfoxide reductase	9705	3528	14938	10288	0.5917	0.0032	1.5373	7.8481e-07
Phatr2_42504	Sec14-like protein, CRAL/TRIO domain protein	10823	10082	27732	31092	1.162	3.3489e-05	1.537	8.325e-07
Phatr2_34632	predicted protein	8352	8244	13540	27520	0.5565	0.0019	1.5365	7.5181e-08
Phatr2_36001	DUF647-family protein	3096	3687	6190	11011	0.9986	0.0001	1.5332	1.2287e-06
Phatr2_48596	MFS transporter	742	993	1370	2777	0.8176	0.0021	1.531	0.0002
Phatr2_47797	ABI-domain protein	194	221	318	720	0.6205	0.0014	1.5305	2.2568e-07
Phatr2_13890	Glutamyl-tRNA(Gln) amidotransferase, A subunit	3008	2866	3723	8647	0.1998	0.3085	1.5304	9.741e-07
Phatr2_46783	Unknown diatom specific protein	9962	7911	15240	23398	0.5462	0.008	1.5284	2.6076e-07
Phatr1_59539	DUF500-family protein	2277	1769	3482	5062	0.6225	0.0036	1.526	1.9649e-06
Phatr2_45084	TPR-repeat protein	1941	2432	4361	7649	1.0586	0.0012	1.5258	1.2029e-05
Phatr1_46543	predicted protein	3818	4070	8752	12128	1.095	2.975e-05	1.5245	3.2073e-07
Phatr2_46551	predicted protein	192	180	399	533	1.0256	3.7281e-05	1.5244	5.044e-07
Phatr2_46063	predicted protein	436	322	650	920	0.5835	0.0036	1.522	1.0922e-06
Phatr2_8760	Protein kinase	368	306	575	886	0.613	0.0013	1.521	4.278e-07
Phatr2_43052	predicted protein	2922	3447	6269	10018	1.087	6.159e-06	1.5196	1.1621e-07
Phatr2_43046	dsCYC3, cyclin-family protein	10845	10217	18152	29352	0.7312	0.001	1.5192	1.6521e-06
Phatr2_54319	Trypsin-like serine protease	30638	54948	75029	141632	1.2378	0.0036	1.5188	0.0005
Phatr2_20335	DEAD/DEAH box RNA helicase	3497	3433	5664	9805	0.6793	0.0005	1.5168	3.0094e-07
Phatr2_46406	Unknown diatom specific protein	17625	12379	28854	36507	0.6872	0.0056	1.5154	1.4704e-05
Phatr2_46998	predicted protein	9713	9665	16699	27747	0.7768	3.2076e-05	1.5136	5.7538e-08
Phatr2_33313	predicted protein	1081	1282	1767	3709	0.6898	8.2124e-05	1.5132	3.9916e-08
Phatr2_49878	predicted protein	96	110	171	415	0.6382	0.1848	1.5128	3.2279e-05
Phatr2_43481	predicted protein	7878	8111	6269	22764	-0.3224	0.074	1.5102	4.9046e-07
Phatr2_50213	Unknown conserved protein	1575	2210	3211	6325	1.0307	8.057e-06	1.5087	1.5748e-07
Phatr2_8860	Phospholipid:diacylglycerol acyltransferase	2140	2350	3289	6661	0.5818	0.0004	1.5052	5.9218e-08
Phatr2_43911	Unknown protein	3666	5000	8554	14066	1.1978	3.2695e-06	1.5048	2.1436e-07
Phatr2_43499	predicted protein	7276	7332	10887	21596	0.5704	0.0036	1.5048	6.5607e-07
Phatr2_44112	predicted protein	3861	4999	9595	14528	1.2512	0.0035	1.4998	8.8027e-05
Phatr2_12456	Frustulin 5 (Fru5_2)	3811	3195	7048	10030	0.6925	0.104	1.4995	0.001
Phatr2_45544	SMC-domain protein	14893	18432	24123	54023	0.6874	0.0005	1.4982	6.1981e-07
Phatr2_46566	predicted protein	348	381	863	1424	1.074	0.0031	1.497	0.0007
Phatr2_47447	Glycosyl transferase	13143	13267	30805	38181	1.2168	2.9164e-07	1.4964	2.7878e-08
Phatr2_45791	predicted protein	9190	10504	17705	30263	0.9246	2.7711e-06	1.4958	9.8825e-09
Phatr2_46891	predicted protein	5580	6027	13663	17355	1.2748	1.4475e-06	1.4946	2.0351e-07
Phatr2_13400	predicted protein	1342	1621	2983	4583	1.1516	5.9507e-05	1.4942	3.3219e-06
Phatr2_45623	predicted protein	25953	20418	50663	53610	0.9553	0.0068	1.493	0.0002
Phatr2_46222	Unknown hypothetical protein	2113	2333	4172	6800	0.9196	3.0655e-05	1.493	7.5538e-08
Phatr2_49145	predicted protein	3507	2177	4989	6043	0.4938	0.0216	1.4914	4.181e-06
Phatr2_35095	predicted protein	651	839	1375	2404	1.0656	1.1718e-05	1.4906	2.3075e-07
Phatr2_42488	predicted protein	9895	11347	26785	32645	1.4174	4.5388e-07	1.49	1.2512e-07
Phatr2_28068	Beta-ketoacyl-CoA thiolase (KCT3)	42292	26970	59243	75359	0.424	0.1231	1.4892	2.3761e-05
Phatr2_46465	RING zinc-finger protein	1783	1728	3536	4824	0.9982	6.7893e-06	1.4876	1.02e-07
Phatr2_31322	predicted protein	17972	16680	39626	47373	1.125	6.1882e-06	1.4863	3.7815e-07
Phatr2_43243	predicted protein	3732	4056	7184	11924	0.7998	0.0007	1.486	2.7369e-07
Phatr2_43360	DUF2061-domain protein	13569	13277	26566	38723	0.8982	2.8725e-05	1.4858	2.369e-07
Phatr2_44973	predicted protein	9019	10405	15424	30263	0.7346	0.0039	1.4842	1.3524e-05
Phatr2_17683	predicted protein	3365	3667	8111	10371	1.223	0.0001	1.4822	1.3801e-05
Phatr2_43494	Carbohydrate binding protein, putative	1293	1278	2049	3959	0.5286	0.0069	1.482	3.5602e-07
Phatr2_44645	Ceramidase	2871	2747	4941	7878	0.7228	0.0068	1.48	1.0793e-05
Phatr2_20899	Major facilitator superfamily protein, MFS transporter	1798	1896	3929	5402	1.1002	4.5415e-07	1.479	1.3691e-08
Phatr2_43495	Carbohydrate binding protein, putative	315	275	478	868	0.4924	0.026	1.4778	5.3066e-06
Phatr2_54251	predicted protein	30425	51770	119750	145464	1.849	5.4777e-06	1.4755	1.7484e-05
Phatr2_46194	Nucleotide-sugar transporter	1691	1818	3483	5126	0.9866	1.9577e-05	1.475	1.7764e-07
Phatr2_23709	Mitochondrial succinate-fumarate transporter, putative	8831	3089	9046	8315	0.03	0.9287	1.4745	0.0005
Phatr2_47876	Unknown diatom specific protein	1469	2317	3554	6706	1.2156	1.9375e-05	1.4738	1.2172e-06
Phatr2_44524	DUF1681-family protein	409	405	582	1198	0.4514	0.0203	1.4696	3.3948e-07
Phatr2_50235	Methyltransferase	2807	3215	4511	8985	0.6756	0.0001	1.4694	2.0305e-07
Phatr2_43542	predicted protein	8629	8875	18056	24602	1.0615	0.0028	1.469	0.0002
Phatr2_44582	Heat shock transcription factor (HSF2c)	438	466	964	1343	1.058	1.0263e-05	1.4688	1.8528e-07
Phatr2_46424	predicted protein	7176	7380	11195	21177	0.6288	0.0004	1.4686	2.2228e-07
Phatr2_46802	predicted protein	10390	10557	21309	29229	1.0365	4.5779e-06	1.4675	1.3479e-07
Phatr2_32634	TAT (Twin-Arginine Translocation) pathway signal sequence motif protein	348	355	476	1140	0.3325	0.1539	1.466	9.8947e-07
Phatr2_35582	predicted protein	1386	2097	2899	5790	1.069	2.2335e-05	1.4648	5.542e-07
Phatr2_44294	Unknown diatom specific protein	727	966	1682	2785	1.2074	0.0068	1.4646	0.0016
Phatr2_48915	Endonuclease	437	533	771	1487	0.8066	8.2149e-05	1.46	2.9899e-07
Phatr2_49057	predicted protein	1587	2574	3769	7448	1.1326	4.0919e-05	1.4592	3.5517e-06
Phatr2_45622	predicted protein	13377	8602	24039	22728	0.8412	0.0067	1.4586	0.0001
Phatr2_45141	3-hydroxyisobutyrate dehydrogenase	175	173	224	523	0.3055	0.0897	1.4568	1.4279e-05
Phatr2_44527	predicted protein	2377	2759	5100	8011	1.07	7.4077e-07	1.4557	1.7549e-08
Phatr2_29260	Transketolase	20778	19995	34923	52975	0.6627	0.0424	1.4557	7.6709e-07
Phatr2_44433	Unknown protein	2537	3428	5342	9488	1.0606	2.7529e-07	1.4554	6.8119e-09
Phatr2_44012	Metallophosphatase domain protein	2833	3010	4538	8355	0.6616	2.7056e-05	1.4554	8.5798e-09
Phatr2_46698	predicted protein	5310	5884	10492	16481	0.9658	8.217e-05	1.4548	6.354e-07
Phatr2_41599	Unknown glycine-rich protein	1929	2285	3547	6246	0.895	3.0002e-05	1.4545	1.2416e-07
Phatr2_46822	predicted protein	740	900	1566	2661	0.999	5.3593e-05	1.4524	8.5735e-07
Phatr2_49598	Unknown hypothetical protein	5123	6348	8021	18747	0.5507	0.1416	1.449	0.0009
Phatr2_47472	RNaseH-domain protein	847	1033	1390	2818	0.7042	0.0009	1.4488	9.5409e-07
Phatr2_47517	Glycosyl transferase family protein	1244	1223	1604	3409	0.3658	0.0072	1.4478	5.0314e-08
Phatr2_44374	Thioredoxin-like protein	27833	15160	37275	41509	0.4238	0.0344	1.447	5.0277e-06
Phatr2_49131	predicted protein	13591	15289	22712	41900	0.7274	0.0012	1.4462	1.7105e-06
Phatr2_43777	Unknown protein	1819	2210	3591	6120	0.977	3.9913e-05	1.4456	1.0788e-06
Phatr2_1971	Patatin domain triacylglycerol lipase	1231	645	1524	1728	0.2804	0.1985	1.4424	1.0591e-05
Phatr2_32041	predicted protein	956	391	726	1155	-0.3924	0.2106	1.4422	0.0003
Phatr2_47655	predicted protein	17115	14675	27803	38116	0.726	5.2187e-06	1.442	6.4784e-09
Phatr2_47663	predicted protein	2728	3153	6023	8706	1.1354	3.7031e-06	1.4414	2.1362e-07
Phatr2_33858	Unknown diatom specific protein	526	500	1065	1402	0.9618	3.3218e-05	1.4414	1.6816e-07
Phatr2_42824	predicted protein	2305	2495	5340	7205	1.2122	0.0004	1.4408	4.8382e-05
Phatr2_48867	Diatom specific protein	833	936	1246	2632	0.5752	0.0031	1.4354	5.1814e-07
Phatr2_48825	Unknown conserved protein	7167	7298	14410	20534	0.9206	1.6573e-05	1.4326	1.1672e-07
Phatr2_49741	predicted protein	3070	3919	4711	10532	0.5456	0.0148	1.432	7.0682e-08
Phatr2_55126	PFP pyrophosphate dependent phosphofructokinase (PPi-PFK)	68063	48137	90188	124806	0.3682	0.119	1.4274	4.7329e-06
Phatr2_44341	SEC14-domain protein	13563	13977	33082	38562	1.2636	8.3509e-07	1.4256	1.5114e-07
Phatr2_44231	predicted protein	2589	3098	6277	8391	1.2676	1.3245e-07	1.4252	2.2341e-08
Phatr2_45408	predicted protein	24868	27463	42027	76022	0.7345	5.9324e-05	1.425	7.444e-08
Phatr2_39797	Globin-like protein	459	506	953	1348	1.0178	1.537e-05	1.4212	3.532e-07
Phatr2_49877	Unknown protein	5014	7474	8851	20276	0.7732	0.0049	1.4212	2.5617e-05
Phatr2_50635	Conserved unknown protein	4807	3972	5762	10743	0.1836	0.2569	1.4212	2.3578e-08
Phatr2_44629	Lipopolysaccharide-modifying enzyme, putative	13755	13197	26030	35910	0.8276	0.0003	1.4208	3.6218e-07
Phatr2_23811	Translation initiation factor fusion with methylthioribose kinase	12049	11304	22403	31234	0.8506	5.3558e-05	1.4206	3.3245e-07
Phatr2_1784	predicted protein	5825	4908	12207	13220	1.0818	9.7822e-05	1.4188	7.1715e-06
Phatr2_48744	Unknown conserved protein	1638	1590	1814	4183	0.0918	0.3476	1.4186	1.722e-08
Phatr2_48415	Rab-GTPase-TBC domain protein	3402	3252	7109	9047	1.0438	2.9507e-06	1.4184	1.613e-07
Phatr2_22398	AFG1-like ATPase family protein	510	421	710	1175	0.4648	0.0139	1.4183	8.2533e-06
Phatr2_43746	Unknown conserved protein	8734	8584	20808	24836	1.0962	6.0471e-07	1.4174	1.9346e-08
Phatr2_46086	GCN20-like protein	646	643	1440	1732	1.1334	2.8507e-06	1.4164	2.2076e-07
Phatr2_48642	predicted protein	771	736	1424	1989	0.8706	1.4529e-06	1.412	9.2954e-09
Phatr2_4283	Alternative oxidase (AOX)	6084	3231	8508	8925	0.4665	0.1075	1.4115	0.0002
Phatr2_16430	NADH dehydrogenase	10666	10869	19318	29043	0.8355	0.0024	1.411	1.875e-05
Phatr2_48737	predicted protein	5435	6585	10509	17623	0.9462	2.0391e-05	1.4102	1.8873e-07
Phatr2_33380	predicted protein	2090	1894	3233	5067	0.6104	0.0003	1.4096	1.4072e-07
Phatr2_48575	Unknown diatom specific protein	3388	3397	7696	9109	1.182	3.2044e-06	1.4092	9.3545e-07
Phatr2_11462	predicted protein	12798	13119	21846	35650	0.7377	1.1589e-05	1.4087	9.0942e-09
Phatr2_36098	Unknown protein	5599	5283	13158	15710	1.099	1.1782e-05	1.4085	6.9537e-07
Phatr2_45913	predicted protein	12635	13585	25982	36408	1.0332	8.9084e-07	1.4058	3.7163e-08
Phatr2_36842	Choline transporter-like protein	2822	2927	4921	7727	0.8086	1.7449e-05	1.4056	6.7571e-08
Phatr2_54591	ArfGEF, Sec7 domain-protein	26745	27487	61602	75300	1.1642	5.326e-06	1.404	3.244e-07
Phatr2_13975	DUF1445-family protein	3239	3740	6738	9900	1.0462	2.9633e-06	1.4038	1.1621e-07
Phatr2_44968	GDA1/CD39 (nucleoside phosphatase) family protein	3668	7374	10491	15146	1.757	0.0006	1.4032	0.0053
Phatr2_38112	predicted protein	257	220	265	808	-0.0378	0.3241	1.4024	3.4183e-05
Phatr2_44994	predicted protein	1645	1967	2562	6213	0.5765	0.0008	1.3995	3.6003e-07
Phatr2_16707	GLO1 (Glyoxalase 1)	2727	2439	3623	6354	0.398	0.0125	1.3986	3.2733e-07
Phatr2_46903	predicted protein	7203	7871	13834	20597	0.9246	1.2234e-05	1.398	1.1234e-07
Phatr2_48973	Unknown diatom specific protein	6062	6770	10635	18303	0.7934	0.0005	1.3972	6.3547e-06
Phatr2_13752	predicted protein	3083	3223	3461	7872	0.156	0.4388	1.3965	2.436e-05
Phatr2_54960	predicted protein	1440	1236	1323	1159	1.6577	0.0009	1.3958	0.0019
Phatr2_45087	predicted protein	2787	3002	5633	8254	0.951	1.8883e-05	1.3928	1.433e-07
Phatr2_47923	predicted protein	163	174	347	474	1.0538	3.7004e-06	1.3916	2.3743e-07
Phatr1_50526	predicted protein	2439	2490	4550	6681	0.8842	1.6817e-05	1.3914	2.0042e-07
Phatr2_28009	3-oxo-5-alpha-steroid 4-dehydrogenase family protein	10759	10159	20490	28266	0.8486	7.407e-05	1.3892	2.2941e-07
Phatr2_54409	Ferric reductase 4 (FRE4)	168	233	395	666	1.1283	4.0923e-05	1.387	3.6032e-06
Phatr2_38497	Synaptobrevin family protein	7288	5761	10403	15305	0.4866	0.0006	1.3856	3.3754e-08
Phatr2_48067	Unknown protein	813	791	2027	2123	1.29	2.6442e-07	1.3854	9.824e-08
Phatr2_37215	predicted protein	5544	6433	10856	17164	0.9702	4.191e-06	1.3852	7.5121e-08
Phatr2_40147	Ankyrin repeat domain-containing protein	2302	2604	4460	7319	0.9462	0.0022	1.3826	7.6469e-05
Phatr2_48709	predicted protein	1725	1728	2907	4975	0.72	3.4619e-05	1.3786	6.6734e-08
Phatr2_48210	Cyclin P1 (CYCP1)	2636	2186	4461	5619	0.6717	0.0054	1.3783	6.5069e-06
Phatr2_37891	Peptidyl-prolyl cis-trans isomerase	129	142	198	391	0.592	0.0025	1.3778	4.5142e-06
Phatr2_44194	Unknown diatom specific protein	6053	5558	11926	14521	0.9526	5.437e-06	1.3776	9.2025e-08
Phatr2_50163	Unknown diatom specific protein	509	544	961	1474	0.7814	0.0912	1.3768	0.0001
Phatr2_49927	predicted protein	340	347	651	905	0.9348	0.0002	1.3766	4.7328e-06
Phatr2_42578	Protein phosphatase inhibitor, putative	3916	3731	6489	9562	0.697	2.5232e-05	1.3737	1.6241e-08
Phatr2_17928	predicted protein	2782	3101	6969	7944	1.303	2.5445e-06	1.373	9.0156e-07
Phatr2_14401	Isocitrate lyase (EC 4.1.3.1)	32987	11421	23694	29236	-0.563	0.2732	1.373	0.0094
Phatr2_35877	predicted protein	65	66	102	189	0.5965	0.0107	1.3705	3.2704e-05
Phatr2_47068	predicted protein	3546	6203	9200	16658	1.35	2.5756e-08	1.3704	9.8784e-09
Phatr2_45136	predicted protein	1323	1495	2957	3891	1.1636	2.059e-06	1.3692	2.8533e-07
Phatr2_44929	PDZ domain protein	917	874	1054	1332	0.9022	7.1153e-05	1.3688	3.6042e-05
Phatr2_50330	predicted protein	2912	3099	5551	8242	0.8926	3.1686e-05	1.368	1.4374e-07
Phatr2_44848	Unknown diatom specific protein	5227	4546	10129	11704	0.9544	5.7233e-06	1.3676	1.5672e-07
Phatr2_48675	Unknown protein	5072	3597	6948	9186	0.4415	0.0139	1.365	7.0113e-07
Phatr2_47572	Unknown diatom specific protein	208450	187672	353266	484730	0.7615	7.3407e-06	1.3635	1.997e-08
Phatr2_51931	predicted protein	100631	104351	246538	258212	1.3334	4.4837e-07	1.3634	1.7374e-07
Phatr2_46423	Serine incorporator	9109	9523	17021	25133	0.9008	4.3604e-05	1.3626	6.2476e-07
Phatr2_49842	Sodium-dependent phosphate transporter	318	354	375	834	0.3346	0.3604	1.3626	0.0007
Phatr2_50435	predicted protein	3509	3362	5376	8636	0.609	0.0007	1.362	5.4813e-07
Phatr2_49237	Unknown diatom specific protein	283	310	477	846	0.6792	0.0053	1.3616	1.7303e-05
Phatr2_10902	N-acetylglutamate synthase, putative	7408	5496	9662	14067	0.3754	0.0024	1.3606	3.3306e-08
Phatr1_46542	predicted protein	1720	2064	3113	5432	0.847	0.0003	1.3598	5.2002e-06
Phatr2_43013	predicted protein	2036	2303	5184	5842	1.3504	3.8821e-07	1.3588	1.828e-07
Phatr2_36392	predicted protein	3403	3041	5528	8111	0.7023	0.0001	1.3583	3.9315e-07
Phatr2_41109	Homeobox protein	700	700	1326	1851	0.8582	0.0001	1.3572	5.2506e-07
Phatr2_34971	Histone H4 isoform 1a (H4-1a)	59554	43351	93457	110010	0.6248	4.3373e-05	1.3558	1.5846e-08
Phatr2_34522	predicted protein	3594	3773	4719	9783	0.3845	0.0076	1.3535	1.5114e-07
Phatr2_43815	predicted protein	7313	7841	17558	27997	0.985	3.8374e-05	1.3517	2.8058e-06
Phatr2_44583	predicted protein	219	228	353	599	0.6458	0.0039	1.3504	9.6444e-06
Phatr2_37765	Unknown diatom specific protein	502	544	749	1467	0.5058	0.0072	1.3496	1.0152e-06
Phatr2_45074	Unknown protein	222	378	475	987	0.9972	4.3619e-05	1.3492	5.1595e-06
Phatr2_46709	predicted protein	22615	22822	47252	58846	0.9974	4.7406e-05	1.3476	2.3419e-06
Phatr2_44192	predicted protein	5280	6770	10360	17687	0.9353	2.5317e-05	1.346	4.6099e-07
Phatr2_52685	TPR repeat-containing protein	6197	6268	13600	16344	1.126	0.0007	1.343	0.0001
Phatr2_46212	Leucine rich repeat protein	44613	43281	95497	116967	1.0048	1.9494e-06	1.3426	5.511e-08
Phatr2_16722	Glucose-6-phosphate isomerase (GPI2)	4284	3991	6907	10592	0.6202	0.0222	1.3414	4.0225e-05
Phatr2_49751	MreB/Mbl protein	3324	3789	6339	9725	0.8398	8.0713e-05	1.3406	1.8685e-07
Phatr2_32327	BSD domain protein	4964	4512	7595	11472	0.611	0.0008	1.3385	6.471e-07
Phatr2_53980	GEL1 (Gelsolin 1)	1126	1899	4366	4796	1.9556	1.4339e-08	1.3384	1.76e-07
Phatr2_48597	Helicase associated domain protein	3827	5156	7450	12893	0.9572	0.008	1.3384	0.0007
Phatr2_13617	Serine/threonine protein kinase	118	124	218	333	0.8556	0.0002	1.3384	3.2389e-06
Phatr2_52138	G6PDH/6PGDH fusion protein	288	313	415	787	0.4206	0.2219	1.3376	0.0006
Phatr2_49559	Ankyrin repeat protein	8413	10581	17322	28292	0.9522	0.0002	1.3346	5.8241e-06
Phatr2_50150	Unknown conserved protein	1599	1523	2318	3848	0.5162	0.0652	1.3344	0.0001
Phatr2_43892	Unknown protein	4613	5113	8297	13338	0.823	1.4811e-05	1.3336	1.079e-07
Phatr2_36976	Tryptophan/tyrosine permease family protein	2316	4290	6333	10654	1.2963	0.0002	1.3315	6.5108e-05
Phatr2_40662	Unknown diatom specific protein	327	339	543	978	0.5918	0.1252	1.3302	4.814e-05
Phatr2_45782	predicted protein	14479	15132	27574	38986	0.908	9.7276e-06	1.3292	2.2421e-07
Phatr2_39760	Ankyrin repeat domain protein	83	134	141	409	0.607	0.0256	1.329	4.3202e-05
Phatr2_33473	predicted protein	150	126	250	320	0.716	0.0008	1.3285	2.1367e-06
Phatr2_33006	predicted protein	4228	5277	8278	12882	1.013	4.382e-06	1.326	2.0606e-07
Phatr2_49174	Unknown protein	1496	1394	2761	3505	0.8836	0.0004	1.3234	6.3428e-06
Phatr2_47001	predicted protein	9945	9353	18363	24555	0.8128	0.0002	1.3212	5.3049e-07
Phatr2_44667	Unknown diatom specific protein	1881	1288	2826	3256	0.5366	0.0008	1.3206	1.3304e-07
Phatr2_35616	predicted protein	602	521	906	1319	0.566	0.0002	1.3204	1.4986e-08
Phatr2_12280	Sarcosine-dimethylglycine methyltransferase, putative	46536	50467	108396	122657	1.1378	4.4693e-05	1.3202	2.0081e-06
Phatr2_45159	Armadillo-repeat protein	250	285	411	719	0.7018	0.0005	1.3174	2.4473e-06
Phatr2_47752	Unknown diatom specific protein	2162	1977	4201	4939	0.9522	1.2028e-06	1.3156	3.6828e-08
Phatr2_31991	SMC-domain protein	4818	4286	8154	10661	0.7152	0.0006	1.3156	1.9579e-07
Phatr2_42423	dsCYC9, cyclin family protein	348	414	657	1021	0.9352	0.0042	1.3154	2.8443e-05
Phatr2_43971	Unknown hypothetical protein	3242	3554	3991	9018	0.285	0.0308	1.315	9.5806e-08
Phatr2_47789	Unknown hypothetical protein	2331	2683	5274	6582	1.166	1.263e-05	1.3148	2.5305e-06
Phatr2_49072	predicted protein	5899	3899	5400	10173	-0.2605	0.2556	1.3105	1.4026e-05
Phatr2_46509	DsbA-like thiol oxidoreductase	3977	2436	8141	6054	1.0462	0.0001	1.31	1.5028e-05
Phatr2_47902	predicted protein	2916	3408	4992	8674	0.7328	0.0014	1.3088	6.3377e-06
Phatr2_48377	Unknown protein	2195	1915	2234	4765	-0.0294	0.7412	1.308	8.3119e-05
Phatr2_41562	DUF285-domain containing protein	161	164	248	406	0.6236	0.0016	1.3052	3.2818e-06
Phatr2_45403	Outer membrane protein, putative	1887	2082	2562	5492	0.3794	0.0329	1.3036	1.5513e-06
Phatr2_43872	Unknown protein	1717	2628	2666	6593	0.6258	0.0058	1.3034	1.9445e-05
Phatr2_50605	DUF563-family protein	538	643	1020	1673	0.8944	0.0003	1.3022	2.0079e-05
Phatr2_44316	Ankyrin repeat domain protein	275	247	374	609	0.447	0.0055	1.3017	4.0936e-07
Phatr2_45953	Mitochondrial Rho GTPase (MIRO)	4093	4457	6786	11581	0.65	0.0005	1.301	3.9133e-07
Phatr2_54778	P2B, P type ATPase	2573	2437	3748	5863	0.6418	0.0015	1.2996	6.5728e-07
Phatr2_29711	predicted protein	28676	27658	58280	69700	0.9764	8.0589e-06	1.299	1.8007e-07
Phatr1_46530	Glycosyltransferase, putative	3343	2761	4881	6976	0.5744	0.0298	1.298	0.0001
Phatr2_44411	Thioredoxin-like protein	12164	5481	17511	13482	0.4844	0.0015	1.298	2.139e-07
Phatr2_50132	UPF2 regulator of nonsense transcripts homolog	10886	12384	20852	31230	0.8618	6.4296e-05	1.2966	4.075e-07
Phatr2_22019	Isovaleryl-CoA dehydrogenase	3823	3482	7376	8699	0.9468	0.003	1.2934	0.0002
Phatr2_45130	predicted protein	5868	7767	12657	19020	1.0852	9.0716e-06	1.2928	8.7102e-07
Phatr2_44656	predicted protein	2192	2426	3463	5925	0.664	0.0003	1.2928	6.2918e-07
Phatr2_49640	predicted protein	273	435	968	1123	1.6614	1.6489e-06	1.288	3.3974e-06
Phatr2_49414	predicted protein	16471	15104	28547	38275	0.7806	0.0015	1.2868	1.8845e-05
Phatr2_41156	predicted protein	390	383	642	940	0.7306	5.391e-05	1.2864	3.9697e-07
Phatr2_23706	predicted protein	3282	3437	7707	8698	1.213	1.7124e-05	1.285	1.1321e-05
Phatr2_47840	Small ubiquitin-like modifier, SUMO-related protein	5624	4737	11196	11656	0.928	3.7051e-06	1.2842	6.3737e-08
Phatr2_44234	Unknown protein	14764	11573	15801	29119	-0.007	0.1305	1.2828	3.7407e-07
Phatr2_47535	predicted protein	271	304	426	787	0.611	0.0007	1.282	9.8271e-07
Phatr2_48402	Glucosyltransferase, putative	1578	1114	2540	2725	0.6316	0.0011	1.2812	3.5665e-08
Phatr2_44666	predicted protein	15452	17281	27994	42671	0.8342	8.8121e-06	1.2806	1.1825e-07
Phatr2_49202	Unknown protein	69555	58790	83336	126280	0.09	0.6593	1.2793	0.0001
Phatr2_43867	predicted protein	5369	5892	9661	15930	0.7784	6.0246e-05	1.279	6.7603e-07
Phatr2_21350	Propionate CoA-transferase, putative	2288	1457	4410	3495	0.904	0.0011	1.2764	3.0124e-05
Phatr2_49190	Unknown conserved protein	3112	1947	5300	4783	0.763	0.0009	1.2764	7.1837e-06
Phatr2_47462	Unknown protein	2904	2450	4492	6004	0.6188	0.0007	1.276	8.8217e-07
Phatr2_45755	Taurine catabolism dioxygenase TauD-type	130	167	156	436	0.2446	0.1984	1.2752	0.003
Phatr2_47000	predicted protein	1978	1500	2533	3775	0.3144	0.011	1.274	3.8079e-08
Phatr2_12752	Ubiquitin carboxyl-terminal hydrolase family protein	559	830	1266	1973	1.118	2.4003e-05	1.2736	2.3281e-06
Phatr2_6066	DUF2453-family protein	857	844	1265	2017	0.5725	0.0082	1.2735	1.672e-05
Phatr2_39402	early-response-to-dehydration protein	11629	8240	19116	20970	0.6342	0.0005	1.272	1.0186e-06
Phatr2_48233	Isoprenylcysteine carboxyl methyltransferase (ICMT) family protein	9826	8841	16190	21547	0.6527	0.0111	1.2707	1.5194e-05
Phatr2_34343	HopJ type III effector protein, putative	2925	2591	3341	6323	0.1424	0.4575	1.2704	8.9957e-06
Phatr2_34923	Type 1 glutamine amidotransferase domain protein	2211	1995	3234	4834	0.5348	0.0041	1.2702	3.1401e-06
Phatr2_13606	predicted protein	1425	1224	2014	2987	0.4562	0.0053	1.2694	1.1538e-06
Phatr2_45436	Unknown hypothetical protein	1514	1339	2522	3276	0.6875	0.0007	1.2693	1.4266e-06
Phatr2_50398	Unknown diatom specific protein	2274	2854	5562	6879	1.27	0.0001	1.268	6.2565e-05
Phatr2_23380	predicted protein	3206	3188	5967	7558	0.8574	0.0001	1.2638	1.8523e-06
Phatr2_49200	Unknown protein	12111	12910	15496	31413	0.3412	0.0658	1.2624	6.6219e-06
Phatr2_29887	Nicotinate phosphoribosyltransferase	8563	8169	13647	19499	0.6724	0.0007	1.2616	1.8032e-06
Phatr2_6387	predicted protein	2368	2600	5028	6229	1.0498	6.4051e-06	1.2608	1.1443e-07
Phatr2_44708	predicted protein	7255	8184	11981	20045	0.7012	0.0002	1.2602	1.5637e-06
Phatr2_37779	Ankyrin repeat domain protein	283	298	387	755	0.368	0.2142	1.259	2.7796e-06
Phatr2_44551	Vacuolar protein sorting-associated protein	10859	11732	19618	28587	0.802	0.0001	1.2568	4.0496e-06
Phatr2_44305	DUF1275-family protein	10253	8618	14844	20976	0.523	0.0231	1.2564	5.5002e-05
Phatr2_47050	predicted protein	2203	2416	3934	5805	0.7874	0.0003	1.256	2.1672e-06
Phatr2_36133	Unknown protein	758	866	1318	2091	0.746	0.0001	1.2557	8.6781e-07
Phatr2_44800	predicted protein	7636	7135	16527	18248	0.9772	0.0102	1.2554	0.0012
Phatr2_47648	predicted protein	23938	22659	42474	54749	0.776	0.0002	1.2543	1.5482e-06
Phatr2_43679	WD40 repeat protein	7805	5632	9824	13506	0.2465	0.4217	1.253	4.9479e-06
Phatr2_32260	Unknown diatom specific protein	727	742	1285	1818	0.6698	0.0053	1.2528	6.4e-06
Phatr2_43917	Inositol polyphosphate 5-phosphatase (INPP5c)	1875	2093	4010	5026	1.1106	2.8701e-05	1.2526	1.1194e-05
Phatr2_42466	Cyclophilin-type peptidylprolyl cis-trans isomerase	823	806	1378	2210	0.545	0.0901	1.2525	2.4908e-05
Phatr2_9413	predicted protein	13329	12955	22562	32351	0.6934	0.0002	1.2522	9.322e-07
Phatr1_46557	predicted protein	259	297	357	723	0.4334	0.0035	1.2502	1.9437e-07
Phatr2_43312	Flavohemoprotein	1081	1213	2152	2945	0.959	0.0004	1.249	3.7011e-05
Phatr2_46500	Ion channel regulatory protein UNC-93, putative	301	341	594	824	0.974	3.3533e-05	1.2488	2.5846e-06
Phatr2_46579	Short chain dehydrogenase	2930	2968	4150	7108	0.4974	0.0017	1.2484	4.6615e-07
Phatr2_39615	Unknown diatom specific protein	114	137	208	339	0.8436	0.0001	1.2482	1.8868e-05
Phatr2_50021	Unknown diatom specific protein	322	370	453	885	0.474	0.0095	1.2465	6.9591e-07
Phatr2_12198	Serine/threonine protein kinase	1612	2072	3420	5099	1.0513	0.0123	1.2453	0.0033
Phatr2_46995	predicted protein	4359	3578	5795	8774	0.4396	0.0901	1.245	0.0012
Phatr2_45439	Unknown conserved protein	1154	1160	1643	2761	0.4922	0.0058	1.2448	1.0447e-06
Phatr2_50531	predicted protein	1889	2791	4182	6879	1.0956	6.2769e-05	1.2444	1.1287e-05
Phatr2_44116	predicted protein	10164	9332	19460	22650	0.9138	4.4171e-05	1.2438	1.9605e-06
Phatr2_22921	Nucleotide-sugar transporter	18452	15680	29300	37296	0.6094	0.0011	1.2438	7.3951e-08
Phatr2_42828	CELF3-related protein	8388	7382	13183	17493	0.6354	0.0032	1.2436	1.1547e-05
Phatr2_43530	Ion channel	1918	1703	2727	4044	0.4746	0.0062	1.2418	2.8236e-06
Phatr2_45160	predicted protein	4046	4863	7342	11660	0.8368	6.8509e-06	1.2408	1.0638e-07
Phatr2_49629	predicted protein	163	182	276	468	0.6788	0.0456	1.2408	0.0001
Phatr2_2607	predicted protein	5718	4942	11378	11559	0.9192	0.0023	1.2384	5.5458e-05
Phatr2_49350	predicted protein	17657	18188	28984	42961	0.7195	0.0001	1.236	6.8812e-07
Phatr2_48361	DNA-binding heat shock factor	1888	1764	3075	4160	0.6595	0.0014	1.235	3.0851e-06
Phatr2_50141	Unknown conserved protein	562	659	949	1593	0.7194	2.4853e-05	1.2334	7.5223e-08
Phatr2_40998	Calmodulin (CaM2)	15505	15224	27616	36382	0.809	1.0257e-05	1.2306	1.0995e-07
Phatr2_43182	predicted protein	1832	1757	2389	4179	0.373	0.0087	1.2302	6.1745e-07
Phatr2_44468	predicted protein	4016	4350	5929	10150	0.5392	0.0026	1.228	5.9906e-07
Phatr2_47686	bZIP8 (bZIP transcription factor 8)	10837	14769	27434	35386	1.331	5.8046e-07	1.2273	9.1368e-07
Phatr2_46361	MFS family transporter	3792	3813	6320	9214	0.6948	0.0001	1.2268	3.6904e-07
Phatr2_50239	predicted protein	6828	6833	10397	16174	0.585	0.0002	1.2256	1.7429e-07
Phatr2_50542	predicted mitochondrial carrier (BOU / S-adenosylmethionine carrier)	2004	2110	3133	5220	0.624	0.0018	1.2255	9.2211e-06
Phatr2_46157	predicted protein	3063	3684	5934	8959	0.9204	1.4146e-05	1.2244	7.9319e-07
Phatr2_45200	predicted protein	1319	1446	1706	3395	0.3612	0.0103	1.2228	8.5825e-07
Phatr2_32665	predicted protein	1775	2056	3938	4801	1.1502	0.0001	1.2224	4.1458e-05
Phatr2_50038	Unknown diatom specific protein	1575	1929	3162	5940	0.5612	0.1488	1.2212	0.0003
Phatr2_11217	ATP-dependent protease, ATP-binding subunit ClpX	4621	3993	6894	9297	0.5936	0.0011	1.2208	2.1203e-06
Phatr2_26896	Histone H4 isoform 1b (H4-1b)	52773	38470	82421	93091	0.5187	0.0013	1.218	4.2784e-08
Phatr2_45116	predicted protein	8585	9996	15818	23712	0.8656	4.1067e-06	1.2174	1.1999e-07
Phatr2_48362	predicted protein	1989	2202	3089	5196	0.6164	0.0002	1.2168	4.2309e-07
Phatr2_47780	Glycosyltransferase, putative	945	770	1343	1801	0.5345	0.0251	1.2165	7.6025e-05
Phatr2_50123	Ion transport protein	748	851	1448	2055	0.729	0.0026	1.2145	1.8387e-06
Phatr2_45241	Unknown diatom specific protein	265	272	364	640	0.3994	0.0101	1.2144	1.0734e-07
Phatr2_45940	predicted protein	2171	2150	3440	5225	0.6036	5.2787e-05	1.2142	4.7683e-08
Phatr2_36093	predicted protein	978	958	1433	2232	0.5404	0.0005	1.214	1.2853e-07
Phatr2_49576	predicted protein	288	289	413	741	0.453	0.0439	1.214	4.0856e-05
Phatr2_46246	predicted protein	4561	4936	8071	11245	0.7972	2.464e-06	1.2116	3.3554e-08
Phatr2_15495	Glucokinase (GLK)	4354	4258	8106	10024	0.8468	0.0004	1.2115	8.0789e-06
Phatr2_44307	Unknown diatom specific protein	8102	6588	15391	15262	0.9004	1.2762e-06	1.209	3.6713e-08
Phatr2_54757	Ankyrin repeat domain protein	394	516	615	1217	0.6046	0.0008	1.2086	1.7557e-06
Phatr2_49373	dsCYC6, cyclin family protein	2868	2110	4294	4595	0.586	0.0002	1.2085	2.3895e-07
Phatr2_20310	Short chain acyl-CoA dehydrogenase	1604	1464	2885	3536	0.8492	0.0028	1.2082	0.0002
Phatr2_49855	Unknown protein	594	1015	1096	2396	0.8772	1.445e-05	1.2066	7.469e-07
Phatr2_15844	V-type H-ATPase subunit H	28407	27543	51892	63520	0.8198	1.0464e-05	1.2066	1.2675e-07
Phatr2_46118	predicted protein	15994	19222	27337	44929	0.739	0.0006	1.2042	4.0663e-06
Phatr2_44066	predicted protein	1727	1923	2926	4684	0.7262	0.0014	1.203	1.9666e-05
Phatr2_44931	predicted protein	2765	2567	4922	5941	0.8302	1.6704e-05	1.202	3.9168e-07
Phatr2_11759	predicted protein	985	1015	2048	2378	1.0096	2.6578e-05	1.2016	3.7861e-06
Phatr2_16067	predicted protein	1164	1284	2229	2967	0.9158	1.1318e-05	1.2016	3.2434e-07
Phatr2_48093	predicted protein	560	828	1018	1916	0.8188	4.2388e-05	1.2016	2.37e-07
Phatr2_46029	Formin homology 2 domain protein	25697	29810	48956	68478	0.9195	5.3942e-07	1.2005	1.7835e-08
Phatr2_52547	predicted protein	87	83	120	191	0.474	0.0061	1.2	4.6035e-07
Phatr2_48425	spondin like protein	209	234	347	595	0.6562	0.0017	1.1992	9.5698e-06
Phatr2_42791	predicted protein	5007	6046	8651	14285	0.7908	0.0006	1.1988	3.5913e-05
Phatr2_48802	Rhodanese domain protein	4438	3495	7160	8248	0.6904	6.8024e-05	1.1982	3.4039e-07
Phatr2_45321	predicted protein	330	346	691	808	1.0384	3.867e-05	1.198	5.3454e-06
Phatr2_15031	Phosphatidylinositol 3-kinase	927	919	1653	2096	0.8195	0.0002	1.1957	3.1018e-06
Phatr2_34746	predicted protein	2819	2473	4145	5771	0.5584	5.0928e-05	1.1946	3.8719e-08
Phatr2_50045	predicted protein	11190	9963	17776	23191	0.6148	0.0004	1.1908	4.361e-07
Phatr2_37185	predicted protein	1173	1091	1911	2473	0.719	7.0744e-05	1.19	4.7832e-07
Phatr2_46172	Chaperone, putative	2697	4028	7530	9230	1.3954	1.4943e-05	1.1896	2.9428e-05
Phatr2_29014	Fructose-1,6-bisphosphate aldolase (FBA3)	70560	49252	106596	112613	0.4665	0.1929	1.1895	3.4539e-05
Phatr2_43299	predicted protein	9039	7918	11796	18551	0.3758	0.0508	1.189	8.0367e-05
Phatr2_44816	S-adenosylmethionine-dependent methyltransferase	5326	4293	7727	9954	0.5032	0.014	1.188	5.1285e-06
Phatr2_43899	predicted protein	1452	1730	2978	3952	0.9454	0.0001	1.1878	6.0005e-06
Phatr2_44461	Unknown protein	1009	1044	1688	2382	0.7348	0.0012	1.1878	1.4864e-05
Phatr2_46345	predicted protein	176	206	282	484	0.6564	0.0008	1.1878	4.9731e-06
Phatr2_12655	predicted protein	3561	2836	5756	6455	0.6712	0.0027	1.1876	2.4679e-05
Phatr2_9904	Haloacid dehalogenase-like hydrolase	2226	1702	3014	3852	0.418	0.0218	1.186	5.1071e-06
Phatr2_47296	predicted lipodystrophy protein Seipin	775	847	1149	1916	0.555	0.0004	1.1854	3.6256e-07
Phatr2_40271	predicted protein	3820	3201	4329	7473	0.1607	0.1419	1.184	9.329e-08
Phatr2_44049	predicted protein	1608	1815	3432	4415	0.922	4.4187e-05	1.1835	7.9799e-07
Phatr2_47520	predicted protein	29855	48704	82214	111319	1.413	2.3447e-06	1.181	5.2525e-06
Phatr2_49592	Cytidine deaminase-like protein	1581	2096	3436	5563	0.8664	0.0002	1.181	4.6689e-06
Phatr2_42880	predicted protein	2023	2631	3866	5844	0.9863	3.5669e-05	1.1805	5.6881e-06
Phatr2_46933	predicted protein	488	416	681	963	0.5262	0.194	1.1804	0.0004
Phatr2_27972	predicted protein	16828	14725	25734	33849	0.5904	0.0002	1.1798	2.6697e-07
Phatr2_50961	Pyruvate dehydrogenase kinase	17146	13256	26678	30173	0.6154	0.0079	1.1794	3.7869e-05
Phatr2_46519	predicted protein	191	191	256	474	0.3624	0.0616	1.1788	1.4462e-05
Phatr2_40731	predicted protein	1594	1873	2614	4206	0.6758	0.0044	1.1786	3.6936e-05
Phatr2_43324	predicted protein	8580	9675	13453	22003	0.6086	0.0002	1.178	3.3216e-07
Phatr2_7073	Unknown conserved protein	1467	1490	2370	3529	0.5415	0.0136	1.1745	9.8261e-06
Phatr2_41130	predicted protein	4688	5659	8099	12869	0.7918	2.9942e-05	1.1744	6.9258e-07
Phatr2_49962	predicted protein	301	264	352	649	0.2193	0.3973	1.1743	0.0003
Phatr2_44434	predicted protein	1728	1887	2450	4244	0.5068	0.0002	1.1742	1.1596e-07
Phatr2_48598	hypothetical protein	4786	3848	6804	8400	0.407	0.018	1.1738	1.4068e-06
Phatr2_52343	Iron permease 1, ZIP family transporter	12331	17166	31981	36928	1.2537	0.001	1.1737	0.0004
Phatr2_46872	Peptidase S8 domain protein	6087	7535	10660	17338	0.6866	0.0032	1.173	5.3045e-06
Phatr2_26432	Dihydrolipoyl dehydrogenase (DLDH)	25896	26973	54364	62616	1.0123	6.4825e-05	1.1725	7.5477e-06
Phatr2_35102	Unknown protein	384	438	480	984	0.3225	0.0301	1.171	3.0538e-06
Phatr2_47769	Sugar transporter, putative	1908	2046	2754	4550	0.526	0.0012	1.1706	8.1113e-07
Phatr2_42723	HAD-superfamily hydrolase	1892	2001	2994	4550	0.5968	0.0001	1.1696	3.7144e-08
Phatr2_52444	Caltractin (CATR2)	892	2511	3258	5663	1.867	1.8767e-07	1.1693	6.059e-06
Phatr2_47258	predicted protein	4078	4596	8759	11200	1.019	1.7517e-06	1.1692	4.7633e-07
Phatr2_50039	bZIP6_PAS	20485	20778	29254	48711	0.4686	0.0045	1.169	9.582e-07
Phatr2_20332	Oxidoreductase	798	758	978	1705	0.289	0.0246	1.1678	1.8031e-07
Phatr2_44910	predicted protein	2161	2390	3545	5409	0.7176	5.5896e-05	1.167	4.6714e-07
Phatr2_3656	predicted protein	220	251	300	569	0.4344	0.0087	1.1662	9.2757e-06
Phatr2_47747	Unknown diatom specific protein	334	376	626	830	0.9042	0.0004	1.1658	3.7779e-05
Phatr2_47023	Unknown diatom specific protein	10575	8406	12106	18692	0.077	0.2574	1.1655	5.664e-07
Phatr2_49711	Unknown diatom specific protein	381	334	681	771	0.7566	0.0006	1.164	2.101e-06
Phatr2_44346	predicted protein	1535	1607	2006	3631	0.3922	0.0024	1.1633	2.8284e-07
Phatr2_11811	Enoyl-CoA hydratase/isomerase	1090	1845	5218	4120	2.2505	2.812e-09	1.163	1.9809e-07
Phatr2_54709	Glycerol-3-phosphate O-acyltransferase (GPT1)	3963	4343	5990	10172	0.6032	0.0007	1.1626	2.3592e-06
Phatr2_33402	predicted protein	308	334	446	828	0.446	0.1474	1.161	0.0016
Phatr2_35589	predicted protein	4296	4232	5267	9309	0.259	0.1613	1.1604	5.6945e-06
Phatr2_31556	Unknown diatom specific protein	2281	1956	3494	4337	0.5588	0.0003	1.16	2.3772e-07
Phatr2_49652	Carboxyl-terminal protease	3258	4889	6703	11027	1.0136	8.7415e-06	1.1598	1.7608e-06
Phatr2_50364	predicted protein	2356	2065	3263	4657	0.4824	0.059	1.1596	0.0001
Phatr2_44535	Ion transport protein	7488	6578	12407	14972	0.6834	8.2204e-05	1.1594	4.8998e-07
Phatr2_48358	predicted protein	5774	5469	10000	12348	0.7834	1.3995e-05	1.1588	2.7644e-07
Phatr2_31693	Unknown hypothetical protein	6225	2150	3680	4836	-0.7805	0.0188	1.158	0.0016
Phatr1_46606	Mechanosensitive ion channel	5033	3996	8859	8770	0.7956	0.0022	1.1576	4.6933e-05
Phatr2_44183	predicted protein	7497	8162	12382	18093	0.7038	0.0004	1.1552	6.69e-06
Phatr2_46364	FUN14-family protein	21539	22386	40873	51469	0.8362	0.0002	1.155	3.7306e-06
Phatr2_47586	Unknown protein	1205	749	1592	1631	0.4185	0.0335	1.155	3.6211e-05
Phatr2_48132	Unknown diatom specific protein	4007	3667	7486	8188	0.898	1.0988e-05	1.1546	8.159e-07
Phatr2_45033	Unknown diatom specific protein	3989	4192	6435	9241	0.6787	0.0002	1.1533	1.3602e-06
Phatr2_45557	Dihydrolipoamide succinyltransferase related protein	13385	13864	26042	31753	0.9354	9.7986e-05	1.1524	8.2732e-06
Phatr2_33776	predicted protein	4668	4307	6946	10436	0.503	0.0011	1.152	7.5517e-07
Phatr2_43361	Unknown diatom specific protein	6919	3760	6224	9355	-0.395	0.2529	1.1495	0.0008
Phatr2_38720	LHCX4, fucoxanthin chlorophyll a/c protein	518	922	801	2040	0.7057	0.0124	1.1485	1.957e-05
Phatr2_47591	predicted protein	1024	945	1674	2097	0.6482	0.0001	1.1482	2.5834e-07
Phatr2_31778	Zinc metallopeptidase	1459	1491	2214	3325	0.5658	0.0102	1.148	1.5376e-05
Phatr2_46499	predicted protein	2958	3612	4966	8025	0.7348	0.001	1.1456	8.1354e-06
Phatr2_31584	Ubiquitin carboxyl-terminal hydrolase, putative	3744	3619	5485	7590	0.5042	0.0665	1.1454	0.0006
Phatr2_31632	Unknown protein	3019	4276	5865	9573	0.8528	0.0069	1.1442	0.0003
Phatr2_46851	Unknown protein	686	814	1123	1803	0.6868	0.0019	1.1442	2.5519e-05
Phatr2_46901	predicted protein	700	682	1068	1432	0.6113	0.0003	1.1397	8.0861e-06
Phatr2_37052	Heat shock transcription factor (HSF3a)	210	214	302	453	0.6148	0.1423	1.1394	0.0007
Phatr2_48061	Unknown diatom specific protein	2052	2009	3513	4542	0.6984	0.0008	1.139	2.8059e-06
Phatr2_38744	predicted protein	364	390	755	1072	0.801	0.0053	1.1388	0.0001
Phatr2_47757	Unknown diatom specific protein	4745	4423	5937	10549	0.2674	0.2597	1.1388	5.1278e-05
Phatr2_55187	Diatom histidine kinase like	565	817	991	1857	0.7852	0.0018	1.1374	0.0001
Phatr2_50027	predicted protein	1500	1563	2369	3397	0.67	0.0105	1.1373	1.3946e-05
Phatr2_11888	HMG (high mobility group) box protein	333	252	471	559	0.511	0.0747	1.135	0.0008
Phatr2_45419	IQ calmodulin-binding motif protein	188	205	206	457	0.1148	0.423	1.1348	0.0002
Phatr2_42934	Arylsulfatase	4848	4132	5991	8874	0.2776	0.2107	1.1344	6.1817e-05
Phatr2_48747	Histone demethylase, JmjN/JmjC protein	7421	8915	14176	20234	0.8267	0.0002	1.1343	5.7937e-06
Phatr2_3120	predicted protein	474	378	655	862	0.4168	0.0284	1.1325	1.4568e-05
Phatr1_52392	phospholipase	11622	13295	21690	30162	0.8876	9.2388e-06	1.1288	8.7472e-07
Phatr2_50184	Unknown hypothetical protein, serine-rich protein	242	302	428	687	0.7987	0.0003	1.126	1.8175e-05
Phatr2_42812	Unknown conserved protein	2224	2256	3419	4924	0.6154	0.0002	1.1254	1.0684e-06
Phatr2_39499	predicted protein	2945	3188	4287	6965	0.5046	0.001	1.125	8.1715e-07
Phatr2_46265	predicted protein	7626	8534	11977	19099	0.5946	0.0021	1.1232	1.1022e-05
Phatr2_45690	Chromosome transmission fidelity factor 18 homolog	6142	5616	9822	12470	0.6228	4.1783e-05	1.1208	1.063e-07
Phatr2_45025	Unknown diatom specific protein	1017	1689	1634	3626	0.6714	0.0091	1.12	0.0002
Phatr2_42956	predicted protein	2831	2967	4942	6430	0.7918	2.9274e-05	1.1196	7.0825e-07
Phatr2_47531	predicted protein	29740	32250	55444	70766	0.885	2.2621e-06	1.117	8.6955e-08
Phatr1_36162	predicted protein	386	263	450	573	0.226	0.2056	1.117	1.4186e-05
Phatr2_49867	Fatty acid elongase	7796	7432	12045	15795	0.5883	0.0141	1.1165	5.7549e-05
Phatr2_49869	Unknown diatom specific protein	2839	3856	6651	9252	1.0164	8.9397e-05	1.1146	2.226e-06
Phatr2_54510	predicted protein	13925	15540	25926	35826	0.8275	1.175e-05	1.113	4.6792e-07
Phatr2_43310	predicted protein	428	423	664	949	0.5864	0.0017	1.1108	1.5891e-05
Phatr2_12878	Metallochaperone, putative	2951	3222	5189	6985	0.7842	0.0004	1.1088	1.2536e-05
Phatr2_44570	predicted protein	742	662	1392	1458	0.821	0.0055	1.1085	0.0002
Phatr2_35856	Unknown protein	1955	1664	2001	3592	0.036	0.7733	1.108	7.3552e-07
Phatr2_35461	Unknown evolutionary conserved protein	1902	1950	2834	4258	0.5528	0.0004	1.1068	4.3169e-07
Phatr2_49765	predicted protein	3558	3932	5790	8665	0.6952	8.0121e-05	1.105	1.3997e-06
Phatr2_20082	predicted protein	1971	2149	3186	4961	0.589	0.0954	1.1046	2.2225e-05
Phatr2_40447	predicted protein	292	338	528	732	0.839	1.2874e-05	1.1044	4.7386e-07
Phatr2_7721	predicted protein	255	274	389	583	0.597	0.0019	1.1035	1.2669e-05
Phatr2_44229	Autophagy-related protein 11	5004	5932	8865	12987	0.8214	4.9065e-05	1.1024	5.4044e-06
Phatr2_5405	predicted protein	1740	2080	3140	4379	0.8346	1.3951e-06	1.102	1.3504e-07
Phatr2_5762	Pyridoxamine 5-phosphate oxidase, putative	1237	998	1432	2150	0.1975	0.1531	1.101	1.5621e-06
Phatr2_55037	Sensor kinase protein 3 (Skp3)	4142	4975	8584	10573	1.067	0.0009	1.0998	0.0006
Phatr2_41504	Unknown diatom specific protein	1022	1165	1176	2588	0.1784	0.1826	1.0972	2.0499e-06
Phatr2_32379	predicted protein	2447	2368	2240	3235	0.521	1.7559e-05	1.0955	3.3902e-05
Phatr2_50339	predicted protein	12116	12629	18654	27441	0.6045	4.7226e-05	1.094	1.1958e-07
Phatr2_40577	predicted protein	210	194	284	422	0.4308	0.0021	1.0934	4.5985e-07
Phatr2_47939	SMC-domain protein	874	909	1242	1949	0.4564	0.1659	1.0924	0.002
Phatr2_12731	Proteasome beta type-3 subunit	5736	5679	6700	12351	0.213	0.0501	1.092	6.818e-07
Phatr2_49003	Cytochrome b5-domain protein	1963	2359	3322	5132	0.7554	0.0003	1.0916	7.1764e-06
Phatr2_48105	Unknown diatom specific protein	10261	10159	17570	21960	0.6682	0.0003	1.0908	3.8071e-07
Phatr2_46871	Ribulose-1,5-bisphosphate carboxylase/oxygenase small subunit N-methyltransferase I (rbcMT)	12609	15455	22061	30546	0.815	8.9934e-05	1.0905	2.2309e-06
Phatr2_48422	predicted protein	736	633	1053	1342	0.5065	0.0022	1.0905	1.7638e-06
Phatr2_35818	O-6-methylguanine DNA methyltransferase related protein	6815	5264	7869	11468	0.128	0.548	1.0905	1.6921e-05
Phatr2_43891	predicted protein	5914	6256	9503	13253	0.6848	1.9837e-05	1.0904	1.4071e-07
Phatr2_16052	Polygalacturonase-related	497	593	1186	1322	1.1836	0.003	1.0902	0.002
Phatr2_48941	Unknown protein	605	733	785	1587	0.262	0.3215	1.0897	4.9485e-05
Phatr2_37608	Unknown protein	16302	14690	19445	31698	0.2518	0.0914	1.089	3.6317e-06
Phatr2_44466	Unknown diatom specific protein	1531	1675	3582	3469	1.2086	4.9908e-06	1.0886	4.062e-06
Phatr2_14260	predicted protein	22601	22967	38140	47604	0.7164	0.0009	1.0886	7.4673e-06
Phatr2_30823	predicted protein	3137	3026	5364	6369	0.7315	0.0003	1.0883	2.8449e-05
Phatr2_44961	Molybdenum cofactor biosynthesis protein	789	681	1093	1491	0.3966	0.018	1.0882	4.0104e-07
Phatr2_35859	Methyl-directed mismatch repair protein, putative	3512	2874	5884	6336	0.6995	0.0012	1.0865	2.6135e-05
Phatr2_4227	predicted protein	9771	8914	13701	19315	0.4466	0.0032	1.0862	7.358e-07
Phatr2_1389	predicted protein	190	168	294	389	0.5554	0.002	1.086	5.5058e-06
Phatr2_22095	Rab2-homologue, RAB family GTPase	26026	21228	33986	46461	0.2577	0.1395	1.0858	4.8038e-06
Phatr2_42577	bZIP18 (bZIP transcription factor 18)	22309	29146	34191	62861	0.5932	0.0095	1.0856	8.8295e-05
Phatr2_54477	ATP citrate lyase (ACL)	3661	6376	7632	13426	1.0638	3.5665e-07	1.085	1.4945e-07
Phatr2_46389	predicted protein	4027	3873	7194	8057	0.8228	6.3108e-06	1.0836	3.934e-07
Phatr2_44421	SET-domain protein	188	186	316	419	0.7938	0.0019	1.0834	8.3805e-05
Phatr2_47369	ATP-dependent DNA helicase, RecQ-type	1913	1825	3607	3898	0.9022	3.6127e-06	1.0824	5.0934e-07
Phatr2_44732	HPP family protein	835	702	1135	1630	0.3528	0.0327	1.0816	6.4848e-06
Phatr2_47166	Unknown protein	496	496	944	1092	0.877	3.3159e-06	1.0814	2.4409e-07
Phatr2_42443	predicted protein	7814	9903	14277	21303	0.8484	1.7576e-05	1.0804	1.0005e-06
Phatr2_48725	Unknown hypothetical protein	21360	22102	45924	50106	1.064	0.0001	1.0793	0.0002
Phatr2_54355	Thiamine pyrophosphate (TPP) family protein	2894	3100	5267	6561	0.8563	1.2435e-05	1.0793	5.4671e-07
Phatr2_54658	Adhesin-like protein	4268	6696	9408	14359	1.1228	0.0003	1.0788	4.3229e-05
Phatr2_47231	predicted protein	3583	3855	4983	8209	0.4592	0.0101	1.0776	6.666e-06
Phatr2_33254	DUF3110-family protein	2314	3005	3246	6357	0.4803	0.0634	1.0762	0.0004
Phatr2_39443	predicted protein	323	381	481	962	0.451	0.0048	1.076	2.1362e-06
Phatr2_48547	predicted protein	1642	1811	2365	3875	0.4698	0.0053	1.0744	1.2966e-06
Phatr2_33512	SMC-domain protein	6170	6087	10727	12688	0.7736	1.2024e-05	1.074	6.4107e-07
Phatr2_46746	O-fucosyltransferase-like protein	541	605	965	1261	0.827	0.0002	1.0734	9.6857e-06
Phatr2_42498	Unknown diatom specific protein	6754	6536	10764	14306	0.6105	7.8672e-05	1.073	1.4824e-07
Phatr2_43636	Zinc-dependent alcohol dehydrogenase-like protein	2146	2284	3537	4939	0.6996	0.0004	1.0728	1.2868e-05
Phatr2_27361	predicted protein	4516	4381	6792	9352	0.551	0.0014	1.0724	1.6467e-06
Phatr2_45086	Unknown protein	2932	3134	5808	6574	0.9856	0.0002	1.0714	5.7814e-05
Phatr2_46173	bZIP17 (bZIP transcription factor 17)	6500	6990	11210	15382	0.6538	0.0056	1.071	2.8664e-05
Phatr2_40368	predicted protein	3758	4267	5973	8908	0.659	1.0744e-05	1.0703	6.0225e-08
Phatr2_32815	predicted protein	1909	2315	4591	5150	1.211	1.5806e-07	1.0702	2.5499e-07
Phatr2_44086	predicted protein	5867	5827	8675	12549	0.5448	0.0007	1.0698	7.1229e-07
Phatr2_10261	Fasciclin-like protein	5131	6410	8983	12604	0.838	0.0088	1.0695	0.0015
Phatr2_38760	Unknown diatom specific protein	981	729	904	1573	-0.1326	0.5725	1.067	0.0003
Phatr2_48938	Unknown protein	8386	10742	19843	24288	1.168	0.0014	1.0655	0.002
Phatr2_50363	predicted protein	5700	5913	10771	12317	0.8858	1.9604e-05	1.0654	1.1559e-06
Phatr2_36915	predicted protein	3911	3192	4383	6729	0.1522	0.2349	1.0652	2.6217e-06
Phatr2_37922	predicted protein	12357	11088	17594	24259	0.462	0.0004	1.063	9.4895e-08
Phatr2_40068	Unknown diatom specific protein	8962	7772	12246	16390	0.4212	0.0281	1.0616	3.3136e-06
Phatr2_49538	predicted protein	2393	2551	4195	5309	0.8156	0.0002	1.0614	1.5801e-05
Phatr2_47616	predicted protein	3299	3816	5331	8105	0.6812	0.0003	1.0612	7.6376e-06
Phatr2_45032	predicted protein	3808	4820	7243	9985	0.9356	6.0785e-05	1.0608	1.2263e-05
Phatr2_48824	predicted protein	354	394	478	831	0.4518	0.0604	1.0572	0.0006
Phatr2_3851	DUF124-family protein	412	345	652	744	0.631	0.0002	1.0567	1.4551e-06
Phatr2_45563	SEC14-domain protein	4108	4018	7043	8791	0.7808	8.2826e-05	1.0566	4.3987e-06
Phatr2_15929	predicted protein	155	134	208	294	0.394	0.0533	1.0564	0.0002
Phatr2_46688	predicted protein	1499	1339	1902	2768	0.336	0.0174	1.0562	1.5281e-06
Phatr2_29666	DUF389-family protein	398	391	556	832	0.47	0.0067	1.0548	1.4879e-05
Phatr2_46420	DUF2435-domain containing protein	6490	5797	8426	12207	0.3486	0.0137	1.0548	1.7795e-06
Phatr2_32292	predicted protein	8493	9553	13697	19950	0.6944	0.0008	1.0546	3.1683e-05
Phatr2_49771	Phospholipase	18202	16693	30338	34964	0.728	0.0003	1.0542	1.4932e-05
Phatr2_48215	predicted protein	4431	5147	7329	10980	0.7234	3.211e-05	1.053	9.3097e-07
Phatr2_1769	Guanine deaminase, putative	5901	4662	8759	9779	0.5456	0.0026	1.0524	1.1485e-05
Phatr2_1719	predicted protein	2983	2785	3504	5712	0.2032	0.1477	1.0524	5.9957e-06
Phatr2_46003	Methyl-directed mismatch repair protein, putative	2720	2294	4742	5485	0.583	0.0448	1.052	0.0004
Phatr2_50356	Sulfolipid sulfoquinovosyldiacylglycerol synthase (SQD2)	9420	9136	20837	19292	1.0736	3.5892e-05	1.051	1.6587e-05
Phatr2_28056	cobalamin-independent methionine synthase (MetE)	3268	2823	6073	5963	0.889	0.0002	1.05	4.7147e-05
Phatr2_47733	predicted protein	4287	4511	6863	9402	0.591	0.0032	1.047	1.6391e-06
Phatr2_17265	Proton/phosphate symporter, inorganic phosphate transporter	1782	1618	2415	3352	0.4276	0.0212	1.0466	3.0229e-05
Phatr2_39668	gag protein	169	147	162	306	-0.0485	0.85	1.0425	0.0013
Phatr2_44138	predicted protein	2808	3246	4538	6782	0.6894	0.0002	1.04	2.2284e-06
Phatr2_41624	Lipase	433	529	643	996	0.6842	0.0031	1.0392	3.7189e-05
Phatr2_48493	Subtilase-like protease	7450	5957	9490	12604	0.2063	0.1392	1.0377	5.6778e-05
Phatr2_38821	Calcium-activated outward-rectifying potassium channel, putative	1180	1124	2171	2342	0.84	0.0028	1.037	0.0004
Phatr2_45061	Unknown diatom specific protein	685	1659	2789	4059	1.6797	0.0006	1.0367	0.0022
Phatr2_48390	DUF3608-domain protein	2494	2477	3422	5091	0.4516	0.0114	1.0364	1.2372e-05
Phatr2_54892	Von Willebrand factor type A (vWA) domain protein	3436	3063	4017	6552	0.2002	0.359	1.0352	0.0003
Phatr2_39469	predicted protein	1122	1077	1724	2182	0.6325	3.013e-05	1.035	2.8118e-07
Phatr2_25334	predicted protein	2283	1779	3281	3625	0.5076	0.0021	1.0346	3.9839e-06
Phatr2_47113	predicted protein	874	810	1094	1685	0.2886	0.279	1.032	0.0005
Phatr2_48891	hypothetical protein	1973	1343	1755	2968	-0.2	0.3892	1.032	0.0006
Phatr2_32813	predicted protein	3547	3342	5212	6884	0.5392	0.0004	1.0306	6.6774e-07
Phatr2_50357	predicted protein	322	344	463	703	0.53	0.0016	1.0295	6.8912e-06
Phatr2_44521	predicted protein	3728	4367	5958	9111	0.6078	0.0005	1.0286	1.7411e-06
Phatr2_45676	predicted protein	3493	4088	4830	8253	0.468	0.0004	1.0284	5.7756e-07
Phatr2_32550	predicted protein	4618	5016	5803	10245	0.3378	0.003	1.0284	3.4533e-07
Phatr2_33610	tRNA nucleotidyltransferase/poly(A) polymerase	10498	6743	11149	13788	0.0754	0.5823	1.028	4.1108e-06
Phatr2_48172	Unknown diatom specific protein	115	102	129	224	0.3116	0.1948	1.0272	0.0032
Phatr2_46798	hypothetical protein containing glutathione peroxidase domain	3558	2895	5574	5924	0.668	0.0003	1.0264	1.804e-05
Phatr2_48483	PPR repeat protein	825	1050	1081	1490	0.6855	0.4782	1.025	0.0043
Phatr2_44293	predicted protein	249	232	463	512	0.7804	0.0119	1.0248	0.0009
Phatr1_42466	DnaJ-domain protein	141	142	184	345	0.487	0.1147	1.024	0.0002
Phatr2_13710	DUF482-family protein	897	1080	1559	2220	0.7836	0.0004	1.0238	2.6171e-05
Phatr2_33645	predicted protein	239	194	207	396	-0.194	0.5422	1.0232	0.0052
Phatr2_46620	roadblock-related dynein light chain	8361	9284	14367	19986	0.73	0.0005	1.0227	3.6195e-05
Phatr2_47115	predicted protein	2138	2496	2905	4884	0.48	0.025	1.0224	5.4912e-05
Phatr2_50167	predicted protein	2512	3540	5515	7331	1.0976	0.0004	1.022	0.0007
Phatr2_16844	Phosphofructokinase	3389	3135	4499	5266	0.583	0.0325	1.021	0.0014
Phatr2_33054	predicted protein	147	152	177	326	0.2632	0.2006	1.021	0.0042
Phatr2_47674	Iron starvation induced protein (ISIP3)	513	595	620	1120	0.3156	0.0844	1.0204	0.0001
Phatr2_9619	Monogalactosyldiacylglycerol synthase	2170	1740	2864	3641	0.306	0.1479	1.0202	7.0508e-06
Phatr2_45839	predicted protein	4955	4923	7158	10067	0.5126	0.0002	1.0196	3.3921e-07
Phatr2_46852	Unknown protein	1669	2188	3868	4492	1.121	3.954e-05	1.0188	1.2429e-05
Phatr2_47543	predicted protein	341	363	513	780	0.5234	0.01	1.0188	0.0002
Phatr2_45393	Heat shock transcription factor Pt_HSF3.3a	3402	4635	6012	9485	0.8366	0.0002	1.0186	1.9338e-05
Phatr2_45761	predicted protein	12803	12649	20702	26001	0.5938	0.0011	1.0182	5.2975e-07
Phatr2_45338	Unknown protein	785	745	1285	1542	0.6802	0.0003	1.018	5.8955e-06
Phatr2_45596	predicted protein	8164	9496	13470	20157	0.647	0.001	1.0164	1.8316e-05
Phatr2_32866	HdeD-domain protein	3456	3209	4090	6589	0.231	0.0597	1.0152	1.6286e-06
Phatr2_46171	predicted protein	300	296	567	628	0.8206	0.0029	1.0146	4.0273e-05
Phatr2_43325	Unknown diatom specific protein	1558	1672	2186	3457	0.4606	0.0283	1.0146	3.5834e-05
Phatr2_45012	RING finger protein	715	1116	1545	2294	1.131	0.0004	1.0127	0.0007
Phatr2_43407	predicted protein	2344	2679	4328	5483	0.8434	0.0001	1.012	6.4183e-06
Phatr2_43463	predicted protein	10051	9785	15131	20215	0.5724	0.0002	1.012	8.5482e-07
Phatr2_48536	Glycosyl hydrolase family 26 protein	7033	7646	12596	15929	0.7774	2.2446e-06	1.0112	7.6099e-08
Phatr2_16940	predicted protein	182	196	247	399	0.4357	0.0115	1.0107	4.2199e-05
Phatr2_19518	Threonine dehydratase	1871	1781	2739	3553	0.544	0.02	1.0103	0.0002
Phatr2_9388	predicted protein	5924	4966	8018	10129	0.3512	0.0227	1.0102	1.8695e-06
Phatr2_49774	Unknown protein	1385	1224	2115	2377	0.6056	0.001	1.0098	3.2126e-05
Phatr2_31722	predicted protein	1737	1737	2643	3631	0.5714	5.2147e-05	1.0096	1.9323e-07
Phatr2_49734	DUF672-family protein	11128	10233	13131	20512	0.2384	0.0446	1.0094	3.107e-06
Phatr2_8810	DNA topoisomerase	6823	6581	10700	13335	0.6362	0.0015	1.009	2.3226e-05
Phatr2_47358	PAP fibrillin-family protein	2256	2577	2185	5204	-0.055	0.6812	1.0082	1.7004e-05
Phatr2_49391	Transmembrane amino acid transporter	4927	5601	8157	11398	0.7156	0.0011	1.007	4.898e-05
Phatr2_48223	Unknown diatom specific protein	28836	27289	43403	53132	0.456	0.1187	1.0063	1.7074e-06
Phatr2_16669	Autophagy-related protein homolog	1334	1189	1446	2255	0.1465	0.4984	1.0035	0.0002
Phatr2_49129	Unknown conserved protein	4149	3615	4502	7403	0.125	0.2	1.003	3.9057e-06
Phatr2_51609	Tyrosine aminotransferase	526	537	1010	1144	0.8526	0.003	1.0028	0.0002
Phatr2_45582	Unknown diatom specific protein	31218	28898	50460	63648	0.5535	0.0012	1.0025	1.0018e-06
Phatr1_34944	Unknown protein	313	246	410	572	0.3323	0.0067	1.0023	7.3293e-07
Phatr2_34975	predicted protein	759	688	1057	1246	0.56	0.012	1.002	0.0002
Phatr2_41348	DUF924-family protein	186	166	351	378	0.807	0.0004	1.0005	0.0002
Phatr2_46877	GDP-fucose protein O-fucosyltransferase family protein	2816	2666	4155	5353	0.5588	0.0002	0.9996	1.0134e-06
Phatr2_49747	Hypothetical protein	1610	1579	2185	3703	0.316	0.1943	0.9996	0.0019
Phatr2_36635	predicted protein	3544	3356	4638	6807	0.3616	0.0306	0.9994	6.7124e-06
Phatr2_45402	predicted protein	6051	6457	11655	13072	0.8962	1.8918e-05	0.9984	8.5155e-06
Phatr2_46717	predicted protein	147	171	204	350	0.459	0.0047	0.998	1.2117e-05
Phatr2_47020	predicted protein	5280	4415	7348	8325	0.3625	0.0218	0.997	6.0226e-07
Phatr2_45982	predicted protein	1085	1414	1702	2841	0.6246	0.0007	0.9966	2.9889e-06
Phatr2_28215	predicted protein	3965	3530	6149	7253	0.573	0.0067	0.9958	1.2878e-05
Phatr2_11883	Unknown conserved protein	2036	1781	2923	3647	0.3797	0.1582	0.9957	0.0002
Phatr2_46098	predicted protein	57014	50746	104797	105894	0.6713	0.0244	0.9948	0.0001
Phatr2_43633	predicted protein	1760	2219	2958	4557	0.7598	3.7698e-05	0.9938	7.1557e-06
Phatr2_50241	Phytanoyl-CoA dioxygenase, putative	5842	5224	10684	10404	0.8474	6.4717e-05	0.993	8.1819e-06
Phatr2_34433	Unknown protein	715	844	907	1785	0.271	0.115	0.9926	3.09e-05
Phatr2_27190	UDP-glucose 4-epimerase	20150	16734	30654	34600	0.537	0.0052	0.991	1.5754e-05
Phatr2_13333	predicted protein	929	986	1326	1972	0.5032	0.0009	0.991	1.2214e-06
Phatr2_49054	predicted protein	6501	6598	9894	13433	0.585	0.0001	0.9908	6.4768e-07
Phatr2_15565	RNA exonuclease 4-like protein	3302	2460	3804	4937	0.1602	0.3431	0.9896	3.1919e-05
Phatr2_42960	Unknown diatom specific protein	5781	4585	7854	9285	0.4032	0.0189	0.9892	1.217e-05
Phatr2_49486	D-glucono-1,5-lactone lactonohydrolase	2907	3204	3756	6451	0.3542	0.0174	0.9892	4.8624e-06
Phatr2_15138	DNAJ heat shock N-terminal domain-containing protein	1820	2703	3172	5469	0.7598	0.0023	0.989	0.0001
Phatr2_44845	predicted protein	1437	1675	2248	3327	0.6376	0.0008	0.9888	9.1317e-06
Phatr2_48012	Protein kinase, casein kinase-related	14381	13327	24071	26981	0.743	3.0743e-05	0.9887	7.776e-07
Phatr2_39062	predicted protein	4709	5206	7305	10312	0.6646	0.0027	0.988	4.4541e-05
Phatr2_48591	Synaptobrevin family protein (SybC)	3449	3544	5716	7139	0.7096	0.0005	0.987	2.1135e-05
Phatr2_8538	Silaffin precursor	3636	1774	3683	3480	0.0027	0.8893	0.987	0.0018
Phatr2_11014	Acyl-CoA dehydrogenase	15679	7767	14760	15581	-0.1283	0.5117	0.9867	5.0447e-05
Phatr2_8678	predicted protein	811	763	1134	1516	0.484	0.0015	0.9866	2.7492e-06
Phatr2_36794	Helicase associated domain protein	158	170	209	344	0.3996	0.003	0.9866	1.7366e-06
Phatr2_43140	predicted protein	2748	2261	3677	4616	0.4172	0.0285	0.9864	0.0004
Phatr2_48247	predicted protein	913	884	1076	1754	0.235	0.0839	0.9856	1.0833e-05
Phatr2_22739	predicted protein	4519	4474	7167	9081	0.5375	0.0304	0.9855	4.5734e-05
Phatr2_45794	predicted protein	5600	2997	6325	5944	0.181	0.1437	0.9846	1.063e-05
Phatr2_38581	predicted protein	640	606	995	1200	0.5448	0.0094	0.984	3.9159e-06
Phatr2_46645	Organic solute transporter	2128	2036	2659	3956	0.286	0.178	0.9836	0.0002
Phatr2_39708	ATP-binding cassette transporter subfamily A	4802	5488	7145	10801	0.5893	0.0006	0.9835	8.2893e-06
Phatr2_36600	predicted protein	88274	88115	141280	168315	0.676	7.8983e-05	0.982	1.1669e-06
Phatr2_49115	Unknown conserved protein	1050	970	1268	1949	0.281	0.0367	0.981	8.3166e-06
Phatr2_43674	predicted protein	5762	9149	16254	17827	1.491	2.8174e-06	0.9802	6.4495e-05
Phatr2_49030	Glycosyltransferase, putative	9973	10035	14475	19890	0.4136	0.0513	0.98	1.0912e-05
Phatr2_19949	Mercuric reductase	8599	6822	10848	13077	0.3148	0.0589	0.9796	2.0124e-05
Phatr2_43118	Esterase / lipase family protein	2012	1589	2479	3089	0.2636	0.3145	0.9786	0.001
Phatr2_31375	predicted protein	1476	1543	2640	3008	0.836	6.6949e-05	0.978	6.5333e-06
Phatr2_44226	predicted protein	5349	4807	7135	9597	0.3956	0.0033	0.9776	8.1296e-07
Phatr2_15102	predicted protein	452	443	602	882	0.3848	0.0722	0.9776	0.0001
Phatr2_49835	Unknown protein	1688	1054	1969	2191	0.2154	0.1463	0.977	0.0002
Phatr2_31876	predicted protein	1082	1294	2738	5874	0.584	0.0082	0.9755	0.0017
Phatr2_45547	Unknown hypothetical protein	9305	8676	17227	17611	0.825	7.3746e-05	0.9746	6.2384e-06
Phatr2_44614	predicted protein	24274	26302	37599	52159	0.6262	3.9621e-05	0.9746	8.8138e-07
Phatr2_13476	predicted protein	8311	7822	11131	16100	0.164	0.5082	0.9743	2.587e-05
Phatr2_46528	Unknown diatom specific protein	296	323	415	651	0.5014	0.0088	0.9736	0.0001
Phatr2_52325	Unknown diatom specific protein	1371	1673	2972	3274	1.1163	0.0003	0.973	0.0009
Phatr2_46271	predicted protein	627	783	1150	1569	0.7823	0.0011	0.9727	5.0388e-05
Phatr2_48519	predicted ESCRT-III-associated ALIX-like protein	3249	3914	5265	7686	0.7248	7.3956e-05	0.9718	5.9229e-06
Phatr2_52750	Ubiquitin-protein ligase 1	23458	27881	46207	54712	0.964	6.7506e-06	0.9717	3.2237e-06
Phatr2_4741	predicted protein	1300	1107	1457	2154	0.119	0.6124	0.9715	0.0001
Phatr2_43293	Acetyltransferase-domain protein	2081	2803	3561	5693	0.6672	0.0203	0.9712	0.0045
Phatr2_46378	Unknown conserved protein	1142	1495	1105	3187	-0.034	0.8385	0.971	0.0018
Phatr2_10584	predicted protein	8117	9483	13252	19026	0.6832	2.1001e-05	0.9698	4.0866e-07
Phatr2_43862	predicted protein	1262	1617	2111	3293	0.6736	0.0009	0.9698	2.173e-06
Phatr2_32198	predicted protein	3131	2657	4850	5743	0.5694	0.001	0.9682	1.6521e-05
Phatr2_48851	predicted protein	16592	15012	23130	28734	0.381	0.0909	0.968	9.6592e-05
Phatr2_48783	predicted protein	764	765	1135	1564	0.4958	0.0029	0.9678	7.5234e-06
Phatr2_49716	Unknown protein	20336	18716	33707	43796	0.386	0.1877	0.9677	1.498e-05
Phatr2_46488	Unknown protein	401	503	872	1016	1.0962	0.0001	0.9664	0.0002
Phatr2_19191	predicted protein	2477	2505	4305	4881	0.7316	0.0004	0.966	9.124e-06
Phatr2_1358	5'-nucleotidase domain-containing protein	5063	5404	7685	10842	0.5726	0.0003	0.966	2.3844e-06
Phatr2_25067	predicted protein	19066	19468	29056	39770	0.4976	0.0024	0.9652	4.3956e-07
Phatr2_55087	DUF1625-family protein	2743	2933	7329	5514	1.4214	3.9287e-06	0.9644	0.0524
Phatr2_48124	predicted protein	4574	4284	7053	8499	0.6026	3.5914e-05	0.9638	2.5431e-07
Phatr2_50136	DNA-binding heat shock factor (HSF2.2b)	12200	13315	20220	27090	0.6876	0.0009	0.9634	3.4978e-05
Phatr2_47701	predicted protein	6537	7484	13502	14784	1.0078	0.0015	0.9628	0.0019
Phatr2_44464	Unknown diatom specific protein	7934	6822	12514	14069	0.5832	0.0007	0.9626	9.8022e-06
Phatr2_36022	predicted protein	101	109	113	214	0.1778	0.1055	0.9618	2.4487e-05
Phatr2_48600	predicted protein	12903	14706	23676	29000	0.8656	6.659e-06	0.9608	1.3142e-06
Phatr2_49186	predicted protein	10381	10795	17607	21380	0.7394	2.2961e-05	0.9608	1.6391e-06
Phatr2_45275	predicted protein	8343	9500	14495	20211	0.666	0.0002	0.9605	3.1786e-06
Phatr2_45059	predicted protein	1881	1659	2377	3221	0.3325	0.0041	0.9605	4.3333e-07
Phatr2_15472	Dolichyl-phosphate-mannose--protein O-mannosyl transferase, putative	28971	29356	51741	58501	0.7187	0.0015	0.9603	1.9333e-05
Phatr2_16130	Protein kinase C interacting protein related	10853	11329	17090	22082	0.654	0.0001	0.96	3.315e-06
Phatr2_42689	Large unknown diatom specific protein	35632	38109	62977	77575	0.7894	0.0005	0.9596	0.0003
Phatr2_47298	Unknown protein	191	278	377	564	0.9636	0.0023	0.9594	0.0017
Phatr2_42978	predicted protein	7108	6460	11375	12378	0.6648	0.0017	0.9588	0.0002
Phatr2_42854	predicted protein	4545	4950	7176	9848	0.6626	0.0006	0.9588	7.1242e-05
Phatr2_27534	AMMECR1 family protein	1999	2892	3510	5532	0.7515	0.0014	0.9582	8.3624e-05
Phatr2_37305	Unknown hypothetical protein	8409	5050	10530	10874	0.0773	0.4182	0.958	4.3449e-05
Phatr2_45877	SNARE domain protein	2109	2004	4194	3891	0.9822	2.4694e-06	0.9576	2.8206e-06
Phatr2_10257	predicted protein	1518	1501	2171	2953	0.379	0.0306	0.9572	1.019e-05
Phatr2_37436	Glutamine amidotransferase class-II type protein	715	710	1441	1381	0.9924	3.703e-06	0.957	2.8815e-06
Phatr2_47725	predicted protein	125	131	167	269	0.3986	0.0239	0.957	0.0012
Phatr2_49883	predicted protein	3175	3551	4806	6899	0.6044	0.0022	0.9564	2.1781e-05
Phatr2_49650	predicted protein	1583	2108	2764	4095	0.8044	2.0148e-05	0.9548	1.4268e-06
Phatr2_48109	predicted protein	7067	7887	12208	15744	0.7806	3.9922e-05	0.9548	6.0737e-06
Phatr2_49496	predicted protein	531	525	789	1045	0.5517	0.0028	0.9537	3.6034e-05
Phatr2_49443	predicted protein	2535	3464	4159	6752	0.6512	0.0002	0.9536	6.0855e-06
Phatr2_35903	predicted protein	652	555	696	1074	0.103	0.3013	0.953	3.0221e-07
Phatr2_48461	Unknown protein	276	518	534	981	0.9368	0.0001	0.952	6.0324e-05
Phatr2_47856	predicted protein	31696	36599	49196	72581	0.5707	0.0008	0.9517	1.7531e-06
Phatr2_47563	Unknown hypothetical protein	166	174	264	362	0.6012	0.0053	0.9516	4.7257e-05
Phatr2_49408	predicted protein	2918	3468	4675	6651	0.67	0.0003	0.9512	1.0987e-05
Phatr2_37463	Unknown hypothetical protein	766	732	1231	1442	0.6524	0.0016	0.9512	9.29e-05
Phatr2_48378	predicted protein	1327	1297	1608	2601	0.2515	0.0205	0.951	3.1775e-07
Phatr2_40462	Trypsin-like serine protease	5221	4878	8622	9670	0.6278	0.0106	0.949	6.8148e-05
Phatr2_23794	Calmodulin (CaM1)	127595	115017	228414	224415	0.804	4.6609e-06	0.948	1.8132e-07
Phatr2_42439	Rhomboid family protein	8396	7509	13985	14319	0.7302	0.0001	0.9472	4.7571e-06
Phatr2_45579	predicted protein	2630	3063	3988	6057	0.5297	0.0139	0.946	0.0002
Phatr2_34752	predicted protein	2448	2202	3482	4310	0.4995	0.0002	0.9445	4.5319e-07
Phatr2_47670	tocopherol cyclase	50675	44808	75353	86182	0.5615	0.0022	0.9435	2.0577e-05
Phatr2_49646	Unknown protein	326	438	449	876	0.3718	0.0571	0.9434	4.1093e-05
Phatr2_45827	predicted protein	562	571	790	1145	0.4446	0.0335	0.9428	5.4502e-05
Phatr2_35336	DUF2997-family protein	9676	12059	15962	23455	0.71	3.7479e-05	0.942	1.5715e-06
Phatr2_46750	predicted protein	12773	12544	19700	24695	0.6038	0.0008	0.9418	1.8985e-05
Phatr2_12310	RAD5-like protein, SNF2 and helicase domain-containing protein	2158	2198	3148	4240	0.536	4.5736e-05	0.9405	1.4197e-07
Phatr2_48184	predicted protein	861	914	1199	1769	0.4362	0.0063	0.9402	3.3488e-06
Phatr2_54026	predicted protein	22991	20641	39503	40911	0.6794	0.0004	0.94	1.3888e-05
Phatr2_47680	predicted protein	10890	10123	14618	20070	0.383	0.0596	0.94	3.6283e-05
Phatr2_46539	DUF2048-family protein	2808	2744	3934	5280	0.4827	0.0057	0.9397	2.6727e-05
Phatr2_45323	Forkhead associated domain protein	13427	10468	18538	20836	0.4414	0.0008	0.9396	9.3933e-07
Phatr2_35520	predicted protein	230	226	296	441	0.346	0.0651	0.9395	0.0004
Phatr2_3686	predicted protein	2038	1825	2326	3486	0.1625	0.2943	0.9395	2.9717e-05
Phatr2_49059	Proteinase inhibitor	8899	9898	13745	19749	0.5564	0.0008	0.938	5.6129e-06
Phatr2_35858	SOUL heme-binding-like protein	5008	4781	8362	9117	0.7385	8.5828e-06	0.934	5.6361e-07
Phatr2_48348	predicted protein	13701	15165	22985	29059	0.7462	5.9903e-05	0.933	6.9256e-06
Phatr2_4936	Cathepsin X related peptidase	3723	3692	4542	7215	0.1602	0.4946	0.9322	3.7589e-05
Phatr2_29633	predicted protein	7930	10200	15420	19653	0.9318	4.4115e-05	0.9318	2.6484e-05
Phatr2_46923	predicted protein	863	744	989	1453	0.1926	0.0998	0.9316	4.4213e-06
Phatr2_33502	predicted protein	3501	3430	4815	6634	0.4596	0.002	0.931	7.0594e-06
Phatr2_47858	Unknown protein	1564	3221	2121	5868	0.4383	0.1326	0.9307	0.004
Phatr2_49759	Cysteine rich protein	9467	13397	24525	26038	1.2947	1.9516e-05	0.93	0.0001
Phatr2_34261	predicted protein	3060	4091	6627	8378	1.0148	2.41e-05	0.9296	3.1401e-05
Phatr2_47232	predicted protein	7436	8468	10982	16357	0.5662	0.0019	0.929	2.1411e-05
Phatr2_43692	Glutaredoxin-domain protein	771	790	1210	1600	0.5665	0.0254	0.9288	0.0002
Phatr2_46131	predicted protein	5469	5584	7947	10746	0.5284	0.0006	0.9288	7.7965e-06
Phatr2_39484	predicted protein	224	190	197	391	-0.216	0.428	0.926	0.0048
Phatr2_17860	Electron transfer flavoprotein beta-subunit	32722	24848	37835	47749	0.1394	0.5166	0.9256	0.0049
Phatr2_48117	Membrane transporter family protein	608	516	746	1021	0.2972	0.2216	0.9254	0.0019
Phatr2_45155	PLAC8-family protein	4586	4576	7208	8717	0.6234	0.0016	0.9242	8.3442e-05
Phatr2_41192	predicted protein	2837	2841	3958	5460	0.4886	0.0056	0.9238	1.1968e-05
Phatr2_28245	Voltage activated chloride channel CLC7 type	2405	3297	3346	6238	0.438	0.0311	0.9238	0.0003
Phatr2_54547	protein kinase	1110	1060	1313	2045	0.2164	0.1694	0.9226	2.8175e-05
Phatr2_47230	predicted protein	3031	3591	4606	6915	0.5812	0.0005	0.9222	8.6356e-06
Phatr2_49745	predicted protein	1382	1688	1864	3007	0.3298	0.0985	0.922	8.8183e-05
Phatr2_41667	Autophagy-related protein 3 (ATG3)	7333	6055	10133	11657	0.428	0.0025	0.9216	1.1025e-05
Phatr2_4634	predicted protein	2025	2397	3529	4667	0.7618	0.0024	0.921	9.0736e-05
Phatr2_43925	cell surface protein	249	263	317	522	0.321	0.0892	0.921	8.5696e-06
Phatr2_11368	Protein phosphatase 2A regulatory B subunit / serine/threonine protein kinase	349	372	422	698	0.2936	0.2885	0.9208	0.0018
Phatr2_49896	Unknown diatom specific protein	4592	4458	6560	9522	0.3815	0.0149	0.9205	3.0241e-06
Phatr2_49890	predicted protein	6059	6845	10462	13092	0.7844	1.9131e-06	0.9202	4.0684e-07
Phatr2_48702	predicted protein	10804	12553	17710	23662	0.6498	0.021	0.9192	0.0019
Phatr2_46061	predicted protein	3196	3379	4946	7078	0.528	0.0273	0.9186	0.0015
Phatr2_50564	predicted protein	5930	6769	8038	12985	0.4352	0.0028	0.9182	4.1202e-06
Phatr2_40416	predicted protein	5158	4845	8285	9556	0.5828	0.0019	0.918	6.0458e-05
Phatr2_31980	predicted protein	245	233	347	460	0.4572	0.0079	0.918	1.4866e-05
Phatr1_36163	Unknown diatom specific protein	18693	23026	28843	43806	0.5688	0.0038	0.9178	3.0367e-05
Phatr2_46001	PK4b (Pyruvate Kinase 4b)	45823	43630	79975	85640	0.422	0.4492	0.9175	3.1142e-05
Phatr2_47736	predicted protein	2711	2515	3391	4856	0.2553	0.1756	0.917	7.142e-06
Phatr2_50642	predicted protein	28777	47749	79209	102338	1.277	0.0004	0.9163	0.0098
Phatr2_44251	EF-hand protein	4566	4591	6117	7699	0.429	0.0124	0.9155	0.0013
Phatr2_49020	Ankyrin repeat protein	3409	3035	6341	5715	0.8868	2.8703e-05	0.9154	1.4992e-05
Phatr2_11318	3-hydroxyisobutyrate dehydrogenase family protein	206	167	276	347	0.3354	0.3744	0.9148	0.0041
Phatr2_39880	predicted protein	1007	969	1731	2008	0.3735	0.1092	0.9145	0.0003
Phatr2_54466	predicted protein	69731	71147	106843	132543	0.536	0.0332	0.9143	2.0055e-05
Phatr2_48128	predicted protein	655	710	1076	1351	0.6902	0.0004	0.9138	3.3491e-05
Phatr2_49103	Unknown hypothetical protein	3994	3699	6220	6633	0.652	0.0016	0.913	8.4334e-05
Phatr2_46329	predicted protein	7902	9057	13010	17337	0.7154	2.9929e-05	0.9124	4.3455e-06
nad11-a	nadh dehydrogenase subunit 11 (Mitochondrial genome)	16149	13546	19683	25984	0.263	0.2944	0.912	0.0023
Phatr2_39652	predicted protein	1360	1458	2052	2917	0.495	0.0097	0.9108	1.4199e-05
Phatr2_12820	calcium dependent protein kinase	4641	5226	9443	10011	0.9876	9.0346e-06	0.91	1.5392e-05
Phatr2_11901	predicted protein	7704	8622	15524	17951	0.9255	6.5213e-05	0.91	0.0001
Phatr2_14391	predicted protein	696	597	881	1150	0.314	0.0279	0.91	1.7138e-05
Phatr2_13005	glutathione peroxidase	18281	20727	32814	40677	0.7752	4.3091e-06	0.909	5.2984e-07
Phatr2_43146	predicted protein	20194	20951	32290	40819	0.5777	0.0045	0.909	0.0001
Phatr2_15948	Purine nucleoside phosphorylase, putative	2098	1879	2662	3512	0.256	0.1776	0.9084	2.4442e-05
Phatr2_47620	P2B, P type ATPase	875	1051	1428	2048	0.6792	0.0002	0.9076	7.0918e-06
Phatr2_18927	Carnitine acylcarnitine translocase	41239	19194	39737	37157	-0.1347	0.6296	0.906	0.0055
Phatr2_9728	predicted protein	376	404	526	766	0.4798	0.0055	0.9056	1.2377e-05
Phatr2_44728	Unknown conserved diatom specific protein	1498	1818	1800	3429	0.2604	0.0866	0.9054	7.5629e-05
Phatr2_45947	3-ketoacyl-CoA thiolase, mitochondrial	72003	48404	79182	92920	0.117	0.6518	0.9045	0.0023
Phatr2_39796	predicted protein	88	91	112	166	0.354	0.0812	0.9024	0.0007
Phatr2_49781	predicted protein	1215	1102	1294	2070	0.0828	0.6318	0.9024	0.0002
Phatr2_43410	Carbohydrate binding protein, putative	783	887	1000	1706	0.2555	0.0495	0.9018	8.7034e-06
Phatr2_21548	ABC transporter	25480	25700	36832	49111	0.4874	0.0017	0.9006	1.0864e-05
Phatr2_42825	predicted protein	341	325	514	828	0.3585	0.4614	0.9005	0.008
Phatr2_54708	predicted protein	73747	74444	112806	138835	0.585	0.0064	0.9003	1.6159e-05
Phatr2_11204	Serine carboxypeptidase	16897	17639	28600	35320	0.6414	0.0002	0.9002	5.3215e-06
Phatr2_41268	predicted protein	5384	5785	7368	10850	0.4416	0.0018	0.9002	4.0892e-06
Phatr2_5508	KIN17-like protein	183	165	188	299	0.055	0.4334	0.9	6.5061e-05
Phatr2_13757	predicted protein	6100	6620	9017	12591	0.5132	0.0012	0.8998	4.1561e-06
Phatr2_35854	Unknown protein	292	298	395	560	0.3842	0.045	0.899	0.0003
Phatr2_11843	Potassium:hydrogen antiporter	5679	4350	5577	7987	-0.0298	0.8591	0.8982	0.0001
Phatr2_45800	Zinc-dependent alcohol dehydrogenase-like family protein	1017	979	1661	1869	0.695	8.3957e-05	0.8974	2.5134e-06
Phatr2_26742	Beta-glucosidase	349	391	443	747	0.3782	0.2689	0.8974	0.0026
Phatr2_4846	Methyltransferase	4109	4519	5634	8467	0.4477	0.0021	0.8972	5.3464e-06
Phatr2_34088	predicted protein	833	909	1073	1833	0.3102	0.079	0.8972	0.0002
Phatr2_36629	predicted protein	319	383	375	731	0.2202	0.4214	0.8972	0.0067
Phatr2_36161	DnaJ-domain protein	569	566	614	1063	0.0686	0.4389	0.8972	0.0002
Phatr2_36102	Unknown hypothetical protein	3040	3024	4901	6003	0.6168	0.008	0.897	0.0005
Phatr2_49028	predicted protein	5520	4869	6938	9021	0.3076	0.0081	0.897	7.0586e-07
Phatr1_42722	predicted protein	132	103	133	192	0.0308	0.7224	0.8957	0.0005
Phatr2_49563	predicted protein	505	594	706	1129	0.3712	0.0145	0.8956	4.0096e-06
Phatr2_50272	predicted protein	10897	11360	20051	23748	0.8024	4.5567e-05	0.8952	1.9737e-05
Phatr2_50575	predicted protein	14056	15343	19712	29596	0.4586	0.0113	0.8952	4.3828e-05
Phatr2_41473	predicted protein	249	301	426	577	0.712	0.003	0.8946	0.0001
Phatr2_41241	Unknown protein	278	244	406	463	0.5628	0.0068	0.8942	1.4242e-05
Phatr2_48559	Unknown hypothetical protein	928	691	1194	1274	0.3545	0.0183	0.894	3.3955e-05
Phatr2_49159	predicted protein	1254	1185	1480	2295	0.1065	0.3353	0.893	0.0007
Phatr2_54599	predicted protein	4509	5516	6759	10321	0.553	0.004	0.892	3.353e-05
Phatr2_37711	Lipase	1332	1297	1985	2506	0.492	0.0016	0.892	3.2728e-06
Phatr2_48976	Unknown diatom specific protein	483	556	614	1050	0.3334	0.0429	0.8918	4.1599e-05
Phatr2_49567	predicted protein	49583	51898	80000	99217	0.5823	0.0304	0.8915	1.724e-05
Phatr2_5608	Ubiquitin conjugating enzyme E2, Ube2S-homolog	6701	4930	8719	9103	0.3645	0.0072	0.8915	4.3326e-06
Phatr2_47108	predicted protein	3213	3457	4890	6467	0.6068	0.0034	0.8914	6.189e-05
Phatr2_13255	Diatom histidine kinase 2 (DHK2)	1884	2257	3506	4199	0.8705	0.0003	0.8912	0.0003
Phatr2_44387	predicted protein	10449	11732	19341	23065	0.8024	1.8065e-05	0.8908	6.6552e-06
Phatr2_43801	predicted protein	3496	3097	4858	7595	0.243	0.3615	0.8906	0.0024
Phatr2_11271	predicted protein	1036	938	1436	1748	0.458	0.0047	0.8902	2.3462e-05
Phatr2_48008	predicted protein	2236	2430	3963	4531	0.83	0.0002	0.89	6.801e-05
Phatr2_49341	Glycine cleavage T protein (aminomethyl transferase)	4982	6652	7591	12428	0.6054	8.4514e-05	0.8898	2.9835e-06
Phatr2_44871	predicted protein	1112	1539	2112	2820	0.943	0.0002	0.8897	0.0001
Phatr2_54151	Long chain acyl-CoA synthetase	166	155	309	294	0.9128	0.0127	0.8896	0.0055
Phatr2_12562	predicted protein	15725	16659	26345	31233	0.7386	1.3581e-05	0.8896	6.7301e-06
Phatr2_37393	predicted protein	3958	4192	6631	8833	0.6685	9.4457e-05	0.889	1.7827e-05
Phatr2_48943	predicted protein	216	209	315	390	0.5413	0.0026	0.889	8.0754e-05
Phatr2_3676	predicted protein	1275	1282	1828	2365	0.5118	0.0011	0.8886	8.9072e-06
Phatr2_47026	Cation efflux protein	1430	1523	2049	2758	0.5382	0.0213	0.8884	0.0002
Phatr2_48745	Unknown conserved protein	5798	4991	6366	9047	0.0538	0.3786	0.8884	7.5378e-05
Phatr2_31442	Peroxisomal membrane protein, putative	1302	927	994	1720	-0.3993	0.0516	0.8877	0.0005
Phatr2_45457	predicted protein	4162	4372	5576	8170	0.421	0.0025	0.887	3.798e-06
Phatr2_46779	predicted protein	4371	4547	7517	8562	0.7632	0.0002	0.8866	5.4612e-05
Phatr2_45870	predicted protein	5606	5726	7315	10585	0.3734	0.002	0.886	5.3029e-07
Phatr2_46904	predicted protein	9179	9106	10460	17004	0.1912	0.1028	0.8854	3.0428e-05
Phatr2_48404	Unknown diatom specific protein	12890	10685	15293	20503	0.2134	0.1708	0.8852	0.0002
Phatr2_49017	predicted protein	2828	3475	5327	6638	0.8694	8.7968e-06	0.8836	7.0159e-06
Phatr2_11273	Aldehyde reductase	1396	1298	2132	2446	0.595	0.0059	0.8836	0.0019
Phatr2_46636	COPI-associated EF-hand protein	7949	7237	10952	14226	0.3684	0.0248	0.8822	1.0871e-05
Phatr2_1129	Glycerol-3-phosphate dehydrogenase	1978	1705	2882	3114	0.5048	0.0253	0.8816	0.0002
Phatr2_45316	predicted protein	7305	7695	10537	14558	0.5114	0.0003	0.881	1.2266e-06
Phatr2_34520	Unknown protein	2119	2227	3607	4182	0.7314	2.8433e-05	0.8802	6.8017e-06
Phatr2_42671	Unknown diatom specific protein	1437	1443	1971	2602	0.4496	0.0754	0.88	0.0041
Phatr2_46808	FKBP-type peptidyl-prolyl cis-trans isomerase	6322	5281	7273	9819	0.1976	0.1058	0.8798	7.3016e-06
Phatr2_46657	Cytochrome b6-f complex iron-sulfur subunit, chloroplast precursor (petC)	1190	1096	1251	1920	0.08	0.6301	0.8786	0.0054
Phatr2_54395	Fasciclin domain-containing protein	39085	31705	63505	60383	0.6328	0.0012	0.8782	1.4397e-05
Phatr2_41129	predicted protein	4007	4326	6072	7947	0.5925	0.0002	0.8775	6.6731e-06
Phatr2_48133	Proline-specific peptidase, putative	1652	1344	1650	2601	-0.0662	0.6313	0.8774	0.0063
Phatr2_42900	predicted protein	7079	8642	12339	16103	0.7604	1.8071e-05	0.8764	1.976e-06
Phatr2_14699	predicted protein	400	447	678	816	0.7214	0.0005	0.8764	4.3857e-05
Phatr2_48492	Subtilase-like protease	7186	4203	6676	7709	-0.1135	0.4197	0.8755	4.7148e-05
Phatr2_44462	predicted protein	1899	2118	2780	3796	0.5826	0.0008	0.875	2.5611e-05
Phatr2_46444	2Fe-2S iron-sulfur cluster binding domain protein	42127	26602	48274	49013	0.1706	0.52	0.875	0.0053
Phatr2_45310	predicted protein	786	912	1252	1839	0.5736	0.1169	0.8744	0.0026
Phatr2_47625	predicted protein	1365	1606	2297	2908	0.7228	6.9962e-05	0.8742	6.5837e-05
Phatr2_48962	predicted protein	3588	3725	5354	6788	0.571	0.0001	0.8738	2.6542e-06
Phatr2_35504	predicted protein	3756	3437	5043	6601	0.412	0.003	0.8735	1.1184e-05
Phatr2_46813	predicted protein	437	417	413	753	-0.0688	0.567	0.8735	0.0008
Phatr2_46110	core alphafucosyltransferase	876	1011	1438	1849	0.6998	8.9663e-05	0.8728	7.8943e-06
Phatr2_44092	Unknown diatom specific protein	2537	2763	3424	5136	0.4202	0.0517	0.8722	0.0005
Phatr2_41358	predicted protein	175	182	232	337	0.4166	0.0173	0.8722	0.0002
Phatr2_45037	Unknown diatom specific protein	7094	7405	10280	14298	0.4942	0.0006	0.8716	2.6393e-06
Phatr2_11154	predicted protein	15644	17740	25671	32872	0.711	0.0003	0.871	3.2071e-05
Phatr2_50577	Acetylornithine aminotransferase	39287	39920	52349	75086	0.2672	0.2883	0.871	9.2617e-05
Phatr2_37234	predicted protein	1554	1823	2183	3371	0.4892	0.0022	0.8696	1.8356e-05
Phatr2_35472	predicted protein	3032	3169	4750	6042	0.6015	0.0004	0.8695	8.0934e-06
Phatr2_34124	predicted protein	2918	2993	4304	5454	0.5586	0.0008	0.8694	1.1994e-05
Phatr2_45099	Ankyrin repeat protein	187	168	264	322	0.4738	0.0692	0.8692	0.003
Phatr2_48726	Unknown protein	10776	9608	13506	17576	0.327	0.0078	0.8685	2.8147e-06
Phatr2_42645	predicted protein	594	565	886	1039	0.5676	0.0004	0.8684	1.4438e-05
Phatr2_34715	predicted protein	2724	2217	2718	4039	0.0102	0.795	0.868	1.5136e-05
Phatr2_28794	predicted protein	40579	39106	62788	72533	0.594	0.0002	0.8674	3.4474e-06
Phatr2_49977	SET-domain protein	2293	2116	3670	3975	0.6492	4.007e-05	0.8664	2.6438e-06
Phatr2_48435	ATP-dependent protease, LON-domain protein	5853	6358	8162	12177	0.3906	0.0353	0.8664	8.5336e-06
Phatr2_46738	predicted protein	7406	8341	11436	15938	0.606	0.0003	0.866	1.8191e-05
Phatr2_8996	predicted protein	13176	13387	20469	24928	0.5932	0.0003	0.8658	4.1259e-06
Phatr2_33060	predicted protein	6337	6456	7298	11751	0.1966	0.1631	0.8656	2.5048e-05
Phatr2_52368	P4, P type ATPase	2588	2649	4272	4854	0.7176	5.2789e-05	0.8644	1.3099e-05
Phatr2_47436	Metallophosphatase and 5'-nucleotidase domain protein	5340	5381	8119	9895	0.6	0.0005	0.8644	1.6195e-05
Phatr2_28533	predicted protein	69880	79524	134651	146386	0.9313	1.7087e-07	0.8637	1.6415e-07
Phatr2_1859	predicted protein	1785	1689	2535	3139	0.4576	0.0029	0.8634	7.11e-06
Phatr2_36830	Unknown protein	1863	1246	2178	2245	0.2275	0.0573	0.862	5.4304e-06
Phatr2_49417	predicted protein	1833	1553	2147	2809	0.2052	0.2186	0.862	0.0001
Phatr2_42429	predicted protein	187	248	389	538	0.9383	0.0015	0.8618	0.046
Phatr2_42951	SMC-domain protein	7021	6849	12619	12640	0.8148	4.8844e-06	0.8614	2.3393e-06
Phatr2_36586	Unknown protein	132	140	178	276	0.4043	0.0076	0.8613	0.0002
Phatr2_44043	predicted protein	2367	2297	3551	4130	0.5976	0.0009	0.861	4.2936e-05
Phatr2_47709	Adenylate and guanylate cyclase catalytic domain protein	213	216	270	433	0.2595	0.2628	0.8608	9.9057e-05
Phatr2_30282	predicted protein	3652	4595	5357	8347	0.5576	0.0004	0.8604	7.8123e-06
Phatr2_39429	predicted protein	74	101	99	201	0.3978	0.0931	0.8576	3.0445e-05
Phatr2_48964	Unknown protein	201	196	342	437	0.5185	0.0023	0.8572	1.3529e-05
Phatr2_42484	predicted protein	2337	2319	3395	4228	0.5538	0.0194	0.8564	0.0018
Phatr2_35460	Retinol dehydrogenase-like protein	2028	1799	2601	3311	0.3072	0.1773	0.8564	2.335e-05
Phatr2_44363	predicted protein	690	761	1038	1385	0.5668	0.0516	0.8562	0.001
Phatr2_22677	Sphingolipid delta-4 desaturase	4125	4294	8133	8185	0.8636	0.0006	0.856	0.0004
Phatr2_43295	DUF2305-family protein	907	974	1481	1733	0.6997	1.1842e-05	0.8557	2.4737e-06
Phatr2_44612	predicted protein	380	410	530	753	0.4738	0.001	0.8544	4.9461e-06
Phatr2_36443	predicted protein	122	141	159	252	0.4024	0.0798	0.8514	0.0017
Phatr2_55111	phospholipid scramblase	58381	79584	122605	143730	1.0127	3.3096e-05	0.8507	6.0765e-05
Phatr2_43396	SEC14-domain protein	778	782	1195	1444	0.5978	0.0007	0.849	2.4622e-05
Phatr2_49068	predicted protein	4451	4721	5833	8555	0.399	0.1986	0.8486	8.001e-05
Phatr2_5527	Enoyl-CoA hydratase-like protein	1275	1245	1678	2278	0.3743	0.0343	0.8477	4.1856e-05
Phatr2_39306	Ribonucleoside-diphosphate reductase small chain	28244	19946	49841	35988	0.7544	0.0161	0.847	0.0011
Phatr1_47553	predicted protein	2815	2547	3352	4592	0.2606	0.092	0.8464	3.3301e-05
Phatr2_8945	Aminotransferase class-III	4490	6419	9075	10983	0.958	0.0002	0.8456	0.0005
Phatr2_44761	Unknown conserved protein	2320	2778	3767	5094	0.6788	0.0038	0.8456	0.0003
Phatr1_39146	Unknown hypothetical protein	2338	2362	3906	4313	0.7115	0.0008	0.8452	0.0002
Phatr2_45140	Rossmann-fold NADB domain protein	6294	6683	7807	11813	0.2994	0.0563	0.8452	6.6944e-05
Phatr2_45142	bZIP5_PAS, bZIP transcription factor	6522	9815	13257	17823	1.045	0.0005	0.845	0.0015
Phatr2_46578	predicted protein	7861	8687	14983	15421	0.8524	5.4652e-05	0.8438	9.834e-06
Phatr2_44765	Condensin-2 complex subunit G2, putative	3429	2549	4743	4490	0.444	0.005	0.843	1.039e-05
Phatr2_45918	Short-chain dehydrogenase/reductase (SDR) family protein	5925	6684	9806	12102	0.7004	0.0002	0.8428	2.0483e-05
Phatr2_49794	Unknown protein	2463	3003	4320	5327	0.7475	0.0003	0.8425	1.9822e-05
Phatr2_31133	predicted protein	25549	29614	44123	54665	0.7598	3.7647e-05	0.842	2.1544e-05
Phatr2_40581	DUF445-family protein	3493	3720	4804	6640	0.4682	0.0025	0.842	2.1464e-05
Phatr2_39949	predicted protein	1499	1485	2150	2484	0.5138	0.0013	0.8418	2.5763e-05
Phatr2_43076	HD phosphohydrolase family protein	5454	4973	7165	8873	0.3864	0.0027	0.8412	2.5199e-06
Phatr2_49424	Unknown protein	4653	3245	6428	5798	0.3798	0.0296	0.8412	5.603e-05
Phatr2_10799	malonyl-coa decarboxylase	1588	1719	2263	3002	0.4372	0.0065	0.84	2.6909e-06
Phatr2_11826	TRD4	1609	1592	1919	2838	0.2602	0.14	0.84	0.0001
Phatr2_47717	predicted protein	474	431	539	768	0.194	0.1066	0.8395	1.4174e-05
Phatr2_36109	Unknown protein	703	697	924	1222	0.4114	0.0148	0.8394	0.0002
Phatr2_50006	Phytochelatin synthase	26763	25219	45346	46461	0.732	9.0261e-06	0.8392	1.2512e-06
Phatr2_48405	predicted protein	5527	5746	7477	10594	0.4143	0.0138	0.8377	2.8843e-05
Phatr2_46965	Prolyl 4-hydroxylase alpha subunit like	989	1185	1932	2167	0.9346	0.0003	0.8376	0.0005
Phatr2_21897	G protein beta subunit	5226	4847	7428	8957	0.382	0.1818	0.8376	9.1812e-05
Phatr2_22411	predicted protein	1518	1401	2138	2509	0.4653	0.0162	0.8373	0.0003
Phatr2_46193	patatin/iPLA2 protein	1965	2295	2783	4088	0.4842	0.003	0.8372	4.5809e-05
Phatr2_45997	PK4a (Pyruvate Kinase 4a)	50473	46713	80491	85729	0.6525	0.0002	0.837	3.1493e-05
Phatr2_48357	predicted protein	804	849	1077	1616	0.3054	0.1488	0.837	0.0001
Phatr2_46304	predicted protein	3623	2917	5646	5185	0.5334	0.0038	0.8366	0.0001
Phatr2_46096	Unknown protein	3513	3761	5761	6537	0.715	0.0008	0.836	0.0002
Phatr2_47603	predicted protein	6338	5915	9007	10823	0.507	0.0008	0.8354	1.2307e-05
Phatr2_43790	predicted protein	2690	3483	3756	6360	0.479	0.0035	0.8346	2.555e-05
Phatr2_50254	predicted protein	1359	2026	2776	3710	0.9988	0.0032	0.8334	0.0065
Phatr2_12884	predicted protein	753	690	997	1227	0.4158	0.0654	0.8332	0.0003
Phatr2_44302	Unknown diatom specific protein	10409	12392	18890	23230	0.5355	0.3225	0.833	0.0083
Phatr2_48861	GDSL-like lipase	142	172	207	314	0.5304	0.0452	0.8326	0.0012
Phatr2_46764	predicted protein	2783	2071	3918	3710	0.4998	0.0058	0.8316	8.4135e-05
Phatr2_39772	Urea transporter	2524	2166	3419	3894	0.394	0.0084	0.831	8.7566e-06
Phatr2_49026	Glycosyltransferase-related protein	8254	7291	11971	12697	0.423	0.0724	0.8286	0.0003
Phatr2_46439	Unknown diatom specific protein	5184	4715	7587	8435	0.5372	6.9893e-05	0.8282	1.1259e-06
Phatr2_45352	predicted protein	2209	2093	3124	3718	0.428	0.0213	0.8282	0.0001
Phatr2_22510	predicted protein	3206	3594	3964	6244	0.2452	0.2216	0.8278	0.0004
Phatr2_13897	Serine/threonine-protein kinase	229	195	345	360	0.5735	0.0007	0.8275	5.4045e-05
Phatr2_800	AMP deaminase	4617	4686	6711	8423	0.5238	0.0014	0.8274	2.1202e-05
Phatr2_30578	Retinol dehydrogenase-like protein	5170	5343	7648	9747	0.5526	0.0006	0.826	2.8894e-05
Phatr2_49506	High mobility group protein	539	550	879	1022	0.6348	0.0019	0.8255	6.7963e-05
Phatr2_41029	Unknown conserved protein	2432	2292	3533	3984	0.508	0.0055	0.8246	9.9042e-05
Phatr2_48695	predicted protein	403	412	591	745	0.5276	0.0029	0.824	0.0002
Phatr2_50210	Subtilase family protein	36607	34223	51988	60828	0.5077	0.0002	0.824	1.4239e-06
Phatr2_47925	predicted protein	3243	3496	4531	6298	0.4778	0.002	0.8238	3.5464e-05
Phatr2_48609	predicted protein	740	928	1046	1662	0.4898	0.0047	0.8212	0.0001
Phatr2_36356	predicted protein	5512	4220	6797	7306	0.2303	0.179	0.821	0.0002
Phatr2_49102	TPR repeat-containing protein	1212	1260	2090	2305	0.7478	0.0007	0.8208	0.0004
Phatr2_21369	predicted protein	1413	1566	2096	2745	0.5596	0.0004	0.8198	3.1758e-06
Phatr2_27923	Vacuolar proton pump alpha subunit	33773	34283	57019	60265	0.7356	1.712e-05	0.819	3.9163e-06
Phatr2_44118	predicted protein	1078	1154	1595	2121	0.5484	0.0005	0.819	2.1136e-05
Phatr2_42708	predicted protein	825	926	1501	1633	0.8516	1.9498e-05	0.8186	1.8329e-05
Phatr2_48337	predicted protein	475	536	826	951	0.7632	7.0216e-05	0.8186	6.6368e-05
Phatr2_48577	predicted protein	2750	2279	3294	3961	0.2545	0.0683	0.8185	3.1041e-05
Phatr2_45207	DUF814 and fibronectin-binding A domain protein	1402	1753	2385	3048	0.7476	0.0004	0.8182	5.8735e-05
Phatr2_44638	predicted protein	4840	5505	8212	9631	0.7302	0.0019	0.8182	6.6737e-05
Phatr2_31649	predicted protein	5691	5634	7656	9896	0.431	0.0012	0.8182	9.144e-06
Phatr2_38465	predicted protein	1189	1256	2002	2290	0.675	0.0002	0.8178	1.6397e-05
Phatr2_42887	predicted protein	1397	1368	1970	2447	0.4836	0.0041	0.8166	4.5581e-05
Phatr2_35573	Unknown diatom specific protein	591	641	1215	1158	0.9972	1.2085e-05	0.816	8.2781e-05
Phatr2_50346	predicted protein	6462	9654	11822	16971	0.872	1.0531e-06	0.815	9.9957e-07
Phatr2_49357	GEWL-domain protein	6829	9948	12286	17500	0.849	1.0143e-06	0.815	7.5134e-07
Phatr2_50615	ArfGEF protein	15841	17029	30881	30704	0.9486	2.4409e-06	0.8142	7.1517e-06
Phatr2_44180	Unknown conserved protein	1566	1510	1654	2640	0.0704	0.5976	0.8142	8.1814e-06
Phatr2_19513	predicted protein	2948	3111	4306	5675	0.4866	0.0004	0.814	5.0013e-06
Phatr2_32113	CUE domain protein	4298	3627	5852	6285	0.4473	0.0053	0.812	0.0001
Phatr2_54643	Ankyrin repeat family protein	277	263	327	531	0.1846	0.2925	0.812	0.0081
Phatr2_42948	predicted protein	5248	4991	7277	8995	0.4578	0.1326	0.8116	0.0081
Phatr2_39471	predicted protein	12164	11328	11884	19925	-0.0328	0.6648	0.8112	2.4357e-05
Phatr2_46301	predicted protein	20194	23288	29470	40460	0.513	0.008	0.811	5.7358e-05
Phatr2_38213	predicted protein	369	378	529	730	0.415	0.0144	0.811	3.0979e-05
Phatr1_52406	ABC transporter	603	630	1429	1096	1.2466	3.5369e-06	0.8108	7.348e-05
Phatr2_41094	BTB-domain protein	3030	3039	4103	5310	0.4366	0.0152	0.8102	0.0002
Phatr2_50430	Unknown protein	6344	6653	9678	11814	0.5816	0.0004	0.809	4.3213e-05
Phatr2_45245	predicted protein	136	154	164	281	0.247	0.0792	0.809	5.3306e-05
Phatr2_13232	Proline dehydrogenase	279	351	314	617	0.188	0.2625	0.809	0.0003
Phatr2_50168	DUF3754 domain containing protein	12394	13259	20862	23975	0.7526	4.9385e-05	0.8086	8.2208e-05
Phatr2_8763	Uracil-DNA glycosylase (UDG)	754	774	1004	1361	0.358	0.0083	0.808	3.7979e-06
Phatr2_44268	predicted protein	2587	3479	4031	7104	0.3677	0.0897	0.8077	0.0004
Phatr2_44934	Unknown diatom specific protein	15302	15854	20549	28144	0.4094	0.0071	0.8076	1.6564e-05
Phatr2_8537	predicted protein	709	582	627	1034	-0.205	0.4057	0.8067	0.0036
Phatr2_22713	RAB1A GTPase	83041	79810	141761	143236	0.7088	0.0037	0.805	0.0002
Phatr2_16105	Transmembrane organic solute transport protein	360	348	444	620	0.2846	0.2134	0.8048	0.003
Phatr2_34521	predicted protein	2472	2447	3007	4709	0.262	0.046	0.804	0.0002
Phatr2_50634	Unknown protein	214	163	196	286	-0.1265	0.3168	0.804	6.156e-05
Phatr2_16442	V-type proton ATPase 16 kDa proteolipid subunit	4710	4181	7809	6875	0.7224	0.0002	0.8038	5.2502e-05
Phatr2_47724	predicted protein	223	238	343	454	0.497	0.098	0.8038	0.0004
Phatr2_31544	predicted protein	11739	10710	14731	18652	0.2526	0.2354	0.8038	0.0004
Phatr2_49832	Unknown diatom specific protein	19127	17431	27443	30896	0.5062	0.011	0.8036	0.0006
Phatr2_49525	Pt_Myb1R_SHAQKYF1a	16307	19407	26206	34265	0.666	0.0002	0.8035	1.7343e-05
Phatr2_43764	predicted protein	2430	2870	3631	4984	0.568	0.0008	0.803	2.8133e-05
Phatr2_47216	predicted protein	816	540	980	944	0.275	0.1104	0.803	0.0004
Phatr2_34990	Unknown protein	89	86	114	154	0.3294	0.0257	0.8028	2.7063e-05
Phatr2_11048	Polyketide cylcase/dehydrase related	15348	18362	15460	32918	-0.0188	0.5795	0.8028	6.2041e-05
Phatr2_43087	Unknown diatom specific protein	554	927	857	1674	0.5924	0.0096	0.8016	0.0008
Phatr2_50047	predicted protein	46951	46947	80842	88654	0.6223	0.0002	0.801	7.7932e-06
Phatr2_45821	Unknown diatom specific protein	4488	5125	6812	8909	0.5896	0.0018	0.8008	4.2887e-05
Phatr2_16210	EF-hand domain-containing mitochondrial carrier protein	1738	1529	2051	2717	0.189	0.1494	0.8007	2.6404e-06
Phatr2_17187	Cyanate hydratase	5797	5686	9761	10047	0.7128	0.0002	0.8002	8.6871e-05
Phatr2_40431	predicted protein	71	63	89	111	0.33	0.0398	0.8	1.3829e-05
Phatr2_49070	predicted protein	5893	5767	7973	9638	0.4274	0.0011	0.7994	5.2544e-06
Phatr2_45002	Unknown proline-rich protein	21443	21866	34474	40948	0.6155	0.0002	0.7993	3.0182e-05
Phatr2_40692	Serine/Proline-rich protein	561	440	617	770	0.1687	0.3013	0.7993	5.3339e-05
Phatr2_14345	predicted protein	5322	5459	7622	9833	0.4402	0.1301	0.798	0.0002
Phatr2_36444	predicted protein	190	215	231	384	0.2672	0.3552	0.7972	0.0003
Phatr2_44952	predicted protein	4198	4207	5586	7471	0.3414	0.0079	0.7964	5.9899e-06
Phatr2_49918	predicted protein	299	404	482	704	0.6822	0.0003	0.7958	7.3912e-05
Phatr2_43545	predicted protein	2720	2750	3578	4882	0.3806	0.047	0.7958	0.0004
Phatr2_48708	Unknown protein	909	1105	1257	1928	0.4556	0.004	0.7952	7.5645e-05
Phatr2_11741	predicted protein	19170	17129	23477	29671	0.286	0.0325	0.795	1.14e-05
Phatr2_45601	Synaptobrevin/VAMP-like protein (SybD)	5590	4358	6495	7627	0.2232	0.0689	0.795	3.4335e-05
Phatr2_35640	IQ calmodulin-binding motif protein	82	85	93	160	0.1796	0.3817	0.795	0.0033
Phatr2_13706	Flavodoxin	3037	2723	5015	4789	0.675	0.0138	0.7947	0.001
Phatr2_30389	ubiquitin-conjugating enzyme 1	271	305	440	530	0.6948	0.0002	0.7946	2.9039e-05
Phatr1_50527	Ubiquitin-specific protease, putative	3436	4368	4877	7568	0.5004	0.0003	0.7946	2.8872e-06
Phatr2_43635	predicted protein	7601	7828	8766	13519	0.179	0.2162	0.794	6.7246e-05
Phatr2_33623	TLD-domain protein	7714	6935	10091	12370	0.3866	0.0125	0.7938	9.8321e-05
Phatr2_43148	predicted protein	3350	3551	5556	6396	0.575	0.093	0.7934	0.0015
Phatr2_39253	FG-GAP repeat protein	609	587	955	1024	0.5923	0.0006	0.7933	7.0056e-06
Phatr2_45630	Golgi nucleotide sugar transporter	11322	10361	15528	18146	0.3838	0.0225	0.793	0.0002
Phatr2_48329	PDZ domain protein	3339	4807	6875	8328	1.0378	6.3367e-05	0.7922	0.0003
Phatr2_49667	Unknown diatom specific protein	1164	1189	2011	2059	0.8006	0.0002	0.792	0.0002
Phatr2_52539	Succinate dehydrogenase iron sulfur subunit (SDH2)	22958	19711	32448	37033	0.33	0.0773	0.792	8.6124e-05
Phatr2_49239	TLD-domain protein	6035	6473	9444	11430	0.5668	0.0015	0.7914	5.7493e-05
Phatr2_45797	predicted protein	71767	67385	101846	118637	0.4562	0.0084	0.7908	1.3585e-05
Phatr2_46938	predicted protein	379	435	614	767	0.6764	0.0015	0.7896	0.0002
Phatr2_36184	Unknown protein	246	230	272	410	0.1428	0.3639	0.7896	0.0001
Phatr2_46002	SOUL heme-binding-like protein	3835	4090	6675	7346	0.7075	3.3093e-05	0.789	1.0062e-05
Phatr2_50515	predicted protein	1829	1899	2520	3366	0.4702	0.0119	0.7888	0.0008
Phatr2_13320	Dienelactone hydrolase family, putative	10050	10088	13665	17287	0.4208	0.0153	0.7887	0.0001
Phatr2_46370	Unknown hypothetical protein	99	100	111	180	0.1934	0.3404	0.7886	0.0016
Phatr2_8691	6-phosphogluconolactonase, putative	1510	1334	1594	2310	0.0682	0.6142	0.7884	4.5759e-05
Phatr1_34960	Unknown hypothetical protein	193	196	276	344	0.523	0.002	0.788	0.0002
Phatr2_44663	Unknown diatom specific protein	6094	7196	10072	12626	0.7132	2.6834e-05	0.7878	8.0033e-06
Phatr2_33755	Unknown protein	1887	1331	2673	2282	0.495	0.0005	0.7877	7.983e-06
Phatr2_33504	predicted protein	1684	1571	1786	2720	0.09	0.3468	0.7877	8.5808e-07
Phatr2_44106	predicted protein	8887	9587	13448	16790	0.6012	0.0002	0.787	1.8382e-05
Phatr2_54087	Bestrophin-domain protein	2073	2344	2892	4062	0.4616	0.0021	0.7866	1.9765e-05
Phatr2_9984	predicted protein	6014	6000	7396	10962	0.2386	0.126	0.7864	7.916e-05
Phatr2_33480	predicted protein	1330	1469	1973	2570	0.5462	0.0001	0.7862	4.5854e-06
Phatr2_15140	Bifunctional trehalose-6-phosphate synthase (TPS2)	9679	10066	17063	17745	0.7648	0.0028	0.7856	0.0026
Phatr1_47560	predicted protein	4472	3623	5857	6057	0.3772	0.0026	0.7844	4.9122e-06
Phatr2_22006	LHCF10, fucoxanthin chlorophyll a/c protein	130653	138847	219405	243919	0.6275	0.0556	0.7837	0.0002
Phatr2_46635	predicted protein	5525	5170	8554	9572	0.5378	0.0004	0.7836	2.3875e-05
Phatr2_41374	Leucine-rich repeat protein	638	623	837	1100	0.3445	0.0786	0.7835	0.0006
Phatr2_54088	predicted protein	11623	14738	17104	25724	0.5654	0.0075	0.7832	0.0019
Phatr2_28585	predicted protein	2704	1628	2512	2888	-0.14	0.3455	0.783	4.4492e-05
Phatr2_46504	predicted protein	9919	10684	14108	18560	0.4962	0.0022	0.7826	3.1418e-05
Phatr2_33540	Mago-nashi homolog	3698	3386	4264	5699	0.21	0.1926	0.7823	0.0003
Phatr2_50610	Unknown protein	7725	8527	13638	14900	0.812	0.0053	0.782	0.0048
Phatr2_9316	Stearoyl-ACP desaturase	21708	23208	35350	41739	0.6187	0.0144	0.782	0.0016
Phatr2_17794	predicted protein	3429	3419	5641	5902	0.671	0.005	0.7812	0.0006
Phatr2_40917	PT/PS repeat protein	179	154	200	265	0.1665	0.1712	0.781	1.0835e-05
Phatr2_48599	predicted protein	555	608	711	1037	0.3044	0.0462	0.7794	1.6987e-05
Phatr2_41069	predicted protein	3529	3566	4787	6154	0.4183	0.0007	0.7787	1.749e-06
Phatr2_45349	Unknown protein	36411	45608	67643	80721	0.8736	0.0006	0.7786	0.0012
Phatr2_14356	Pterin-4alpha-carbinolamine dehydratase (partial ORF)	8152	8466	12526	14669	0.6145	0.0002	0.7785	1.5354e-05
Phatr2_49385	predicted protein	1226	1326	1812	2276	0.5538	0.0008	0.7768	3.3401e-05
Phatr2_47143	predicted protein	510	526	650	915	0.3468	0.009	0.7762	0.0001
Phatr2_48267	predicted protein	557	601	722	1034	0.3802	0.0797	0.7756	0.0003
Phatr2_35518	Unknown protein	140	151	153	270	0.095	0.3992	0.7755	3.9045e-06
Phatr2_48041	predicted protein	1180	1106	1426	1894	0.276	0.0065	0.775	1.31e-06
Phatr2_45225	Mechanosensitive ion channel, putative	6178	6469	9348	11634	0.5698	0.0021	0.7746	0.0013
Phatr2_44310	Mechanosensitive ion channel domain-containing protein	11886	11834	13498	20823	0.127	0.4505	0.7744	8.1456e-06
Phatr2_46344	predicted protein	2038	2421	2919	4454	0.4838	0.0009	0.7742	2.0178e-05
Phatr2_54494	Enoyl-CoA hydratase	4116	3362	5355	5769	0.369	0.03	0.774	0.0004
Phatr2_43884	ATP-dependent protease, LON protease	1310	1588	2126	2919	0.6244	0.0055	0.7738	0.002
Phatr2_40097	Unknown protein	2208	2019	2464	3393	0.096	0.2101	0.7737	3.792e-06
Phatr2_47587	Unknown protein	5603	3569	7129	6232	0.3405	0.0974	0.7735	0.0009
Phatr2_44901	predicted protein	9239	10961	14604	18775	0.6196	7.3095e-05	0.7728	1.0357e-05
Phatr2_37978	predicted protein	3169	2886	5005	4929	0.6455	1.5348e-05	0.7725	1.466e-06
Phatr2_43103	predicted protein	4872	5186	7121	8781	0.5504	3.683e-05	0.77	1.3927e-06
Phatr2_40171	predicted protein	3461	3942	5420	6735	0.641	4.0738e-05	0.7696	6.7963e-06
Phatr2_48317	Unknown protein	3907	5339	5511	9292	0.4704	0.0119	0.7694	0.0001
Phatr2_13578	CLPTM1-like membrane protein	2481	1931	2323	3267	-0.1142	0.505	0.7692	0.0002
Phatr2_47994	Unknown diatom specific protein	9174	19264	56792	72993	1.1336	0.1704	0.7686	0.006
Phatr2_35098	predicted protein	299	404	719	665	1.0716	3.2632e-05	0.768	9.3254e-05
Phatr2_26802	Histone H2A isoform 3b (H2A-3b)	28795	20134	32820	35126	0.1648	0.3464	0.7678	7.0869e-05
Phatr2_44108	predicted protein	2815	2594	3711	4378	0.4062	0.0028	0.767	1.7893e-05
Phatr2_7780	predicted protein	5072	6093	8049	10831	0.6	0.0002	0.7665	1.2936e-05
Phatr2_46664	predicted protein	17592	17878	25464	30498	0.536	0.0001	0.7665	4.0431e-06
Phatr2_44823	Unknown diatom specific protein	3531	3701	5581	6795	0.6058	0.001	0.7656	0.0006
Phatr2_19669	predicted protein	4058	3535	5169	6075	0.3425	0.0679	0.7655	0.0006
Phatr2_51422	1-aminocyclopropane-1-carboxylate synthase	2065	1639	2232	2727	0.0938	0.4011	0.7648	2.3809e-05
Phatr2_37521	predicted protein	3247	3358	4541	5758	0.4988	0.0012	0.7644	3.1556e-05
Phatr2_46543	predicted protein	5691	5091	7305	8477	0.3643	0.0017	0.7643	5.4777e-06
Phatr2_50090	Unknown hypothetical protein	201	158	235	274	0.2248	0.0942	0.7638	6.7371e-05
Phatr2_50220	predicted protein	1953	2116	2427	3631	0.2193	0.1767	0.7637	2.1782e-05
Phatr2_11363	predicted protein	1980	1607	2272	2799	0.183	0.2223	0.763	0.0002
Phatr2_43723	predicted protein	2122	2203	2926	3750	0.4822	0.0123	0.7624	0.0005
Phatr2_49018	predicted protein	637	721	1021	1225	0.683	0.0014	0.762	0.001
Phatr2_41116	gag-pol polyprotein	155	152	205	294	0.3145	0.0229	0.762	1.9236e-05
Phatr2_46991	Unknown protein	25851	25476	34458	43804	0.39	0.014	0.7614	1.0985e-05
Phatr2_43083	Unknown diatom specific protein	168	167	240	327	0.4008	0.0645	0.761	0.0005
Phatr2_46239	Unknown diatom specific protein	152	204	228	375	0.4864	0.0234	0.7606	0.0003
Phatr2_48495	Subtilisin-like serine protease	8679	5700	8786	9631	0.015	0.9345	0.7605	0.0003
Phatr2_46435	predicted protein	1671	1718	2212	2918	0.407	0.0029	0.7604	1.596e-05
Phatr2_16421	DUF791-family protein	3064	2494	3591	4142	0.215	0.1469	0.7603	9.4326e-05
Phatr2_40534	predicted protein	213	234	258	460	0.2055	0.2654	0.7595	0.0008
Phatr1_42712	predicted protein	207	199	235	321	0.2343	0.3531	0.7593	0.0055
Phatr2_12373	Electron transfer flavoprotein alpha subunit	17118	10736	19239	19801	0.0028	0.3855	0.7592	0.0023
Phatr2_47174	Unknown conserved protein	838	937	1190	1651	0.4413	0.0119	0.759	0.0001
Phatr2_5491	predicted protein	15593	17633	24719	29997	0.6414	0.0003	0.7588	1.577e-05
Phatr2_48865	Alpha-L-fucosidase	3996	3533	5456	5726	0.4185	0.0076	0.7578	9.4372e-05
Phatr2_14544	V-type ATPase	1955	2462	3599	4191	0.8572	7.4243e-05	0.7576	9.6219e-05
Phatr2_42003	Cystathionine beta-synthase	4276	3708	4866	6468	0.1386	0.2398	0.7568	1.3796e-05
Phatr2_38634	Lipocalin / fatty-acid binding protein family protein	1547	2055	2855	3614	0.8338	0.0001	0.756	0.0004
Phatr2_47911	Unknown hypothetical protein	2236	3011	3568	5233	0.6524	0.0003	0.7554	6.9664e-05
Phatr1_31884	predicted protein	28278	27447	47637	47455	0.6812	0.0005	0.7544	5.819e-05
Phatr2_46201	predicted protein	2281	2634	3072	4536	0.4338	0.0076	0.7542	7.5357e-05
Phatr2_43826	predicted protein	298	319	323	562	0.0812	0.4256	0.7538	0.0061
Phatr2_37837	Unknown hypothetical protein	855	1242	720	2052	-0.2475	0.1834	0.7538	0.0006
Phatr2_11720	predicted protein	469	441	586	744	0.3113	0.2777	0.7527	0.0041
Phatr2_40679	predicted protein	6060	6806	9893	11109	0.6237	0.0003	0.752	1.3222e-05
Phatr2_44423	SelR domain protein	20977	23365	34737	40049	0.6764	0.0002	0.7506	3.0778e-05
Phatr2_49625	predicted protein	187	199	239	372	0.3	0.2575	0.7505	0.0056
Phatr2_51279	CDKA2	21808	19687	35858	31183	0.642	0.0012	0.7495	2.1923e-05
Phatr2_45967	predicted protein	4139	4245	7316	7130	0.813	1.542e-05	0.7494	1.6381e-05
Phatr2_18549	Regulatory associated protein of TOR	8333	8342	12751	14483	0.5958	0.0056	0.7494	0.0015
Phatr2_46300	Unknown diatom specific protein	680	465	1272	1030	0.5322	7.7453e-05	0.749	0.0001
Phatr2_6032	predicted protein	119	114	139	195	0.213	0.2252	0.749	0.0006
Phatr2_50095	predicted protein	346	341	576	572	0.7126	0.0007	0.7488	4.0564e-05
Phatr2_43085	Unknown protein	6072	7273	8974	12383	0.5898	0.0005	0.748	9.9697e-05
Phatr2_34014	predicted protein	4119	4024	5255	6734	0.2774	0.0648	0.748	3.0256e-05
Phatr2_43724	predicted protein	2775	3386	4277	5727	0.596	0.0011	0.747	0.0001
Phatr2_51837	predicted protein	5065	5808	7478	9523	0.5555	0.0003	0.7465	1.0188e-05
Phatr2_23924	Glucose-6-phosphate isomerase (GPI3)	43411	41809	58389	73926	0.3812	0.0134	0.7464	0.0002
Phatr2_49250	Ion transport protein, putative	6786	7305	8885	12245	0.3774	0.0046	0.746	1.5688e-05
Phatr2_26290	Aconitase hydratase	48800	39476	58555	66861	0.2344	0.123	0.745	0.0001
Phatr2_43370	Unknown conserved protein	7563	7599	8504	12786	0.1634	0.1835	0.7448	6.3972e-06
Phatr2_39877	predicted protein	2533	2255	3019	3788	0.259	0.0672	0.7443	4.8058e-05
Phatr2_14787	predicted protein	893	788	1224	1331	0.4236	0.0356	0.7438	0.0005
Phatr2_44878	predicted protein	2842	2882	3538	4585	0.302	0.0137	0.7428	2.9884e-05
Phatr2_43817	predicted protein	11764	11921	15363	20607	0.3257	0.0211	0.741	1.822e-05
Phatr1_34941	predicted protein	86	90	130	154	0.5706	0.0031	0.7406	0.0001
Phatr2_15326	S-adenosylmethionine-dependent methyltransferase	4131	3275	4209	5554	0.0224	0.7698	0.7402	0.0007
Phatr2_46126	TB2/DP1/HVA22 family integral membrane protein	39751	36647	54697	62719	0.4164	0.0089	0.7398	1.8052e-05
Phatr2_46307	predicted protein	1650	2636	3077	4392	0.8878	1.9752e-05	0.7396	4.5308e-05
Phatr2_54505	predicted protein	11648	12626	17512	21980	0.5468	0.0012	0.7396	0.0003
Phatr2_43852	predicted protein	11372	10073	14200	17049	0.2646	0.0705	0.7396	5.0073e-06
Phatr2_15063	predicted protein	18414	20268	31414	34962	0.7075	6.0196e-05	0.739	1.306e-05
Phatr2_44312	SMC-domain protein	5990	6067	9796	10196	0.6612	8.0397e-05	0.7388	1.7045e-05
Phatr2_47033	predicted protein	1243	1089	1674	1866	0.3843	0.0041	0.738	5.4485e-06
Phatr2_37667	NmrA family protein	1603	1444	1059	2378	-0.5892	0.0027	0.7376	0.0005
Phatr2_45111	predicted protein	1178	1228	1445	2052	0.2505	0.0696	0.737	2.2015e-05
Phatr2_49631	predicted protein	3375	3353	4505	5509	0.4484	0.0096	0.7368	1.2509e-05
Phatr2_50253	predicted protein	2549	2853	3793	4810	0.589	0.0018	0.7364	0.0005
Phatr2_43726	Unknown protein	21016	15538	23984	26442	0.1052	0.3761	0.7364	0.0011
Phatr2_44045	Unknown protein	1691	1105	3154	1904	0.8027	0.0262	0.7363	0.0091
Phatr2_48032	Extradiol ring-cleavage dioxygenase class III protein subunit B	752	820	1102	1437	0.529	0.0042	0.7354	1.9652e-05
Phatr2_45472	predicted protein	2232	2540	3122	4477	0.4436	0.0198	0.735	0.0022
Phatr2_41483	predicted protein	281	263	423	445	0.5828	0.0003	0.7346	2.6796e-05
Phatr2_22145	predicted protein	21560	18509	29417	31214	0.442	0.0019	0.7345	5.7245e-05
Phatr2_46028	predicted protein	1664	1671	2143	2796	0.3545	0.0409	0.734	0.0001
Phatr2_47990	predicted protein	240	232	242	374	0.0468	0.3304	0.734	9.7574e-05
Phatr2_40022	predicted protein	197	198	250	336	0.3315	0.149	0.7335	0.0021
Phatr2_45154	predicted protein	7625	8131	11049	13581	0.5302	0.0009	0.7326	0.0001
Phatr1_55125	Unusual protein kinase, AarF-domain protein	1633	2253	3278	3759	0.9186	0.0009	0.7318	0.0011
Phatr2_43424	Unknown conserved protein	3186	4050	4727	6821	0.5696	0.0033	0.7318	0.0005
Phatr2_45808	predicted protein	986	1217	1386	2175	0.4165	0.0096	0.7315	9.7359e-05
Phatr2_10100	Magnesium-chelatase, subunit H	6266	10266	13298	16857	1.0838	0.0002	0.731	0.0045
Phatr2_46841	Unknown conserved protein	4519	4568	7381	7510	0.7058	0.0004	0.731	9.8034e-05
Phatr2_41928	predicted protein	1271	1098	1641	1997	0.2528	0.2397	0.7304	8.8332e-05
Phatr2_49418	predicted protein	3472	3530	4842	5934	0.482	0.0096	0.7298	0.0007
Phatr2_43543	Unknown protein	915	1141	1484	1932	0.6886	0.002	0.7292	0.001
Phatr2_45981	predicted protein	1078	1211	1794	2013	0.6584	0.0051	0.7292	0.0001
Phatr2_42690	KH-domain protein	667	548	646	907	-0.039	0.7341	0.729	0.0006
Phatr2_19030	Mitochondrial solute carrier protein, putative mitochondrial phosphate carrier protein	76081	85420	126185	143581	0.6744	0.0025	0.7288	0.0006
Phatr1_47539	predicted protein	1407	1451	1522	2412	0.1026	0.3475	0.7284	4.5115e-06
Phatr2_39571	predicted protein	128	119	143	200	0.164	0.267	0.7278	0.0018
Phatr2_42820	predicted protein	4813	5447	6496	9261	0.4406	0.0037	0.7276	8.9967e-05
Phatr2_41238	predicted protein	1342	1395	2130	2338	0.6632	0.0026	0.727	0.0012
Phatr2_44923	predicted protein	2699	3256	3987	5398	0.5726	0.0003	0.727	2.3002e-05
Phatr2_23467	Methylmalonate-semialdehyde dehydrogenase	5993	6365	8626	11061	0.4705	0.0065	0.727	0.0005
Phatr2_49162	Pyridoxal phosphate-dependent enzyme, putative	9788	7620	12202	12794	0.2696	0.1052	0.727	9.7728e-05
Phatr2_50286	predicted protein	5780	5467	7675	9348	0.3475	0.0221	0.7265	2.621e-05
Phatr2_49540	predicted protein	9338	9039	11778	14933	0.3314	0.0155	0.7264	0.0001
Phatr2_48307	Homocysteine/selenocysteine methylase	607	559	530	967	-0.2005	0.2714	0.7263	0.0016
Phatr2_43010	predicted protein	7286	7441	8514	12664	0.1436	0.3903	0.7262	6.4771e-05
Phatr2_49931	predicted protein	13091	14114	20548	24342	0.583	0.0004	0.726	2.3562e-05
Phatr2_10479	predicted protein	2826	2473	3832	4108	0.4252	0.0107	0.7256	0.0003
Phatr2_36043	predicted protein	692	608	835	1018	0.2576	0.308	0.7248	0.0097
Phatr2_54442	predicted protein	38089	40758	70336	68379	0.8618	0.0001	0.7244	0.0003
Phatr2_46436	Unknown protein	32780	31349	48712	58344	0.4183	0.0136	0.7243	0.0001
Phatr2_43878	cation channel protein	12111	15066	21261	24953	0.8022	0.0011	0.7238	0.001
Phatr2_50208	Unknown diatom specific protein	8349	7385	13741	12180	0.7218	2.2495e-05	0.7238	1.4183e-05
Phatr2_42836	predicted protein	13753	15176	25065	25972	0.7864	0.0001	0.7234	0.0002
Phatr2_43408	predicted protein	1980	2361	2997	3906	0.5394	0.0046	0.7226	0.0001
Phatr2_36828	predicted carnitine-acylcarnitine carrier protein	3549	3877	4072	6378	0.1974	0.1452	0.7224	0.0002
Phatr2_46653	DUF1632-family protein	5633	5986	9633	9926	0.7544	0.0003	0.7222	0.0002
Phatr2_44756	ABC transporter family protein	11773	10375	12334	18209	-0.0016	0.3393	0.7216	0.0086
Phatr2_46105	predicted protein	6364	6996	9145	11752	0.4812	0.0159	0.7214	0.0003
Phatr2_35784	predicted protein	4188	3942	5400	6600	0.359	0.003	0.7205	9.8889e-06
Phatr2_45904	Pepsin-like aspartic protease	10655	11777	15372	20848	0.4626	0.0213	0.7192	0.0012
Phatr2_46038	predicted protein	8830	9863	12463	17122	0.4245	0.0079	0.7192	6.7238e-05
Phatr2_49136	Heat shock transcription factor (HSF4.5f)	182	251	294	420	0.6322	0.004	0.7186	0.0016
Phatr2_1143	3R-hydroxyacyl	11672	11237	17153	18619	0.5108	0.0019	0.7186	6.7087e-05
Phatr2_47912	predicted protein	5877	7519	10124	12669	0.7572	4.7127e-05	0.7184	0.0002
Phatr2_23489	predicted protein	10875	10240	19521	17860	0.7514	4.5115e-05	0.7178	2.2377e-05
Phatr2_29658	predicted protein	1511	1160	1355	1775	-0.153	0.5448	0.7175	0.0088
Phatr2_12118	predicted protein	117	120	166	197	0.5038	0.0087	0.7174	0.0016
Phatr2_44662	Unknown diatom specific protein	6785	6919	10251	11561	0.553	0.0005	0.7172	6.2471e-05
Phatr2_15239	predicted protein	5591	5775	6280	9328	0.11	0.1592	0.7164	1.0068e-05
Phatr2_50240	High Mobility Group (HMG)-box protein	78967	76530	131672	128361	0.718	0.0049	0.716	0.0051
Phatr2_39978	predicted protein	788	780	951	1298	0.238	0.0337	0.716	3.3152e-06
Phatr1_42279	Ferredoxin superfamily protein	8589	9498	15552	15926	0.8326	0.0002	0.7158	0.0007
Phatr2_47374	predicted protein	2359	2486	3026	3947	0.3824	0.0054	0.7158	6.5489e-05
Phatr2_39238	predicted protein	92	114	119	189	0.346	0.0399	0.7156	0.0002
Phatr2_52108	Alpha-mannosidase	1894	1873	2696	3003	0.4485	0.002	0.7145	1.731e-05
Phatr2_47860	predicted protein	12270	12879	19043	21162	0.611	0.0001	0.7144	2.3133e-05
Phatr2_45029	predicted protein	12625	11969	15002	20209	0.249	0.0904	0.7133	0.0002
Phatr2_48987	predicted protein	6194	6466	8295	10112	0.4382	0.0037	0.713	0.0002
Phatr2_38884	Glyoxalase-like domain protein	3816	4997	4948	7939	0.338	0.0206	0.7127	0.0012
Phatr2_11438	Undecaprenyl pyrophosphate synthetase	4010	4671	4538	7935	0.163	0.1932	0.7122	0.0002
Phatr2_50255	predicted protein	5811	6026	8566	9830	0.5508	8.2292e-05	0.712	5.1745e-06
Phatr2_43121	predicted protein	292	296	314	486	0.1	0.5807	0.7118	0.0003
Phatr2_49278	predicted protein	3953	4713	6250	7851	0.6088	0.0018	0.7108	0.0002
Phatr2_21410	hCDK1 (hypothetical CDK 1)	4779	4140	6610	6613	0.3954	0.0067	0.7096	2.7699e-05
Phatr2_11743	DUF328-family protein	2159	2036	2472	3461	0.1994	0.2398	0.7096	0.0004
Phatr2_43229	Unknown diatom specific protein	4245	5710	9183	9466	1.1694	0.0006	0.7094	0.0139
Phatr2_29702	Urease	21510	23856	32769	40019	0.5748	0.001	0.7094	0.0002
Phatr2_46214	predicted protein	2166	1916	2750	3027	0.3722	0.0035	0.7092	2.7014e-05
Phatr2_49805	RDD family protein	509	479	452	783	-0.17	0.1588	0.7087	7.6314e-05
Phatr2_42997	predicted protein	1688	1705	2538	2783	0.5988	0.0001	0.7084	6.0754e-05
Phatr2_11198	Mcak-like kinesin-like protein (Pt-KIF9)	419	321	509	539	0.25	0.0903	0.708	0.0001
Phatr2_46661	Glycosyl transferase, putative	6585	6027	8359	10015	0.2998	0.0116	0.7074	6.2879e-06
Phatr2_21982	predicted protein	7739	8703	12403	14534	0.6566	4.3099e-05	0.7068	1.4987e-05
Phatr2_25433	Cysteine protease	16620	19950	23513	42140	0.4482	0.007	0.7066	0.1545
Phatr2_32847	Glycine decarboxylase H-protein (GDCH)	67959	74414	106234	122897	0.633	1.4171e-05	0.7063	4.1462e-06
Phatr2_3182	Regulator of chromosome condensation (RCC1)-like protein	1428	1196	1876	1966	0.3722	0.0022	0.7062	4.35e-06
Phatr2_8934	Protein kinase	1016	1032	1246	1839	0.2198	0.0026	0.7058	0.0004
Phatr2_42587	Leishmanolysin-like peptidase	5033	6476	6532	10622	0.347	0.0164	0.7056	3.1799e-05
Phatr2_44178	predicted protein	5014	4830	6615	7895	0.3768	0.0046	0.705	1.4679e-05
Phatr2_14926	Methyltransferase domain protein	1122	1380	2117	2239	0.8887	6.5753e-05	0.7042	0.0002
Phatr2_15212	predicted protein	1164	1359	2023	2316	0.6824	0.0101	0.7042	0.0049
Phatr2_54677	DNA polymerase delta	11723	10717	17007	17573	0.5406	0.0004	0.7042	3.248e-05
Phatr2_45516	Helicase associated domain protein	11833	11180	17294	19682	0.475	0.012	0.704	0.0009
Phatr2_45615	predicted protein	4830	4519	6203	7402	0.3352	0.0035	0.7034	4.2658e-06
Phatr2_42567	Endo-1,3-beta-glucanase	16839	14555	16317	24299	-0.079	0.4432	0.7032	2.8886e-05
Phatr2_35684	predicted protein	4669	4718	7043	8005	0.577	0.0036	0.7018	0.0006
Phatr2_38794	predicted protein	6013	5445	7422	8603	0.3002	0.0817	0.7016	0.0009
Phatr2_50362	predicted protein	1566	1886	2143	3128	0.454	0.0063	0.7014	0.0002
Phatr2_42434	AAA family ATPase	31416	28562	44332	46651	0.4283	0.0112	0.7007	1.1052e-05
Phatr2_42959	predicted protein	1810	1910	2614	3101	0.528	0.0057	0.6998	0.0006
Phatr2_45822	predicted protein	1166	1076	1179	1730	-0.0192	0.3971	0.6996	0.001
Phatr2_45974	Transmembrane amino acid transporter protein	995	890	976	1418	-0.0218	0.8114	0.6996	0.0005
Phatr2_48871	predicted protein	831	952	1307	1519	0.665	0.0002	0.6992	7.6409e-05
Phatr2_42888	Transmembrane amino acid transporter protein	3232	3684	5264	6177	0.6054	0.0002	0.6986	5.3199e-05
Phatr2_41583	predicted protein	2193	2335	3001	3852	0.4984	0.0039	0.6986	0.0004
Phatr2_55073	predicted protein	14791	14602	22175	24912	0.4898	0.0533	0.6977	0.0019
Phatr2_25417	GDP-mannose 4,6-dehydratase	45484	39120	76992	65483	0.7	0.0006	0.6972	0.0001
Phatr2_44704	N-terminal asparagine amidohydrolase, putative	9687	6036	5041	9692	-0.8924	0.0073	0.6972	0.0224
Phatr2_31986	WLM-domain protein, putative metallopeptidase	2301	2452	3653	4046	0.6486	4.9176e-05	0.697	1.2134e-05
Phatr2_48400	predicted protein	1922	1935	2117	3005	0.0995	0.446	0.697	4.8335e-05
Phatr2_43116	predicted protein	5946	5125	9508	8198	0.6718	1.2032e-05	0.6966	7.85e-06
Phatr2_45614	predicted protein	1378	1767	2363	2869	0.787	2.7662e-05	0.6962	8.2692e-05
Phatr2_47337	Nucleotide-diphospho-sugar transferase	1453	1788	1493	2955	0.034	0.6524	0.6958	0.0005
Phatr2_42446	1-acyl-sn-glycerol-3-phosphate acyltransferase, putative	2498	1926	2625	3085	0.056	0.5974	0.6957	2.1138e-05
Phatr2_43537	predicted protein	7487	8088	10769	13195	0.512	0.0034	0.6952	8.905e-05
Phatr2_49156	ATPase-related protein, COG3899-domain protein	2460	3116	3751	5056	0.6144	0.0003	0.6946	0.0004
Phatr2_46043	predicted protein	2421	3343	3859	5447	0.6644	0.0002	0.6934	5.6891e-05
Phatr2_43027	Ankyrin repeat protein	1975	3133	4143	5057	1.0726	1.2418e-05	0.693	0.0003
Phatr2_29660	predicted protein	17292	17071	20144	27484	0.064	0.3432	0.693	0.0037
Phatr2_45185	Flavin reductase-like protein	1229	1044	1218	1661	-0.0096	0.7874	0.6928	0.0002
Phatr2_45104	predicted protein	4633	6335	9113	10299	0.982	7.406e-05	0.6924	0.001
Phatr2_18620	predicted protein	4555	4730	6185	7701	0.4066	0.0072	0.6924	2.4869e-05
Phatr1_33864	Mpv17/PMP22 family protein	244	241	335	396	0.4615	0.0239	0.692	0.0072
Phatr2_49811	predicted protein	399	332	372	539	-0.1	0.579	0.692	0.001
Phatr2_46021	Unknown diatom specific protein	13237	11274	21578	19014	0.6242	0.0005	0.691	8.5547e-05
Phatr2_38369	predicted protein	117	131	173	214	0.562	0.0083	0.691	0.0023
Phatr2_48241	predicted protein	976	1027	1227	1702	0.3048	0.0257	0.6904	0.0002
Phatr2_46819	Unknown diatom specific protein	3334	3166	4125	5103	0.2958	0.0381	0.6898	8.3843e-05
Phatr2_27447	predicted protein	3925	4704	6688	7528	0.7574	0.0003	0.6894	0.0005
Phatr2_29283	CYCD1 (CYCLIN D1)	23246	20624	33105	35238	0.4592	0.0083	0.6894	0.0027
Phatr2_43517	predicted protein	2775	3331	4371	5397	0.6562	0.001	0.6886	0.0007
Phatr2_16803	Unusual protein kinase, AarF-domain protein	4033	4373	6755	7251	0.6954	0.0004	0.6876	0.0002
Phatr2_44766	predicted protein	6753	6649	8637	11215	0.2488	0.2523	0.6876	0.0003
Phatr1_39915	predicted protein	3087	3360	4760	5276	0.611	0.0016	0.6875	0.0031
Phatr1_46541	predicted protein	2026	2527	3026	4043	0.5692	0.0001	0.6874	6.1754e-06
Phatr2_10585	DNA ligase I related protein	1404	1705	1734	2827	0.2998	0.0153	0.6874	5.0947e-05
Phatr2_39534	predicted protein	1224	1491	1575	2447	0.313	0.0473	0.6872	1.3347e-05
Phatr2_44488	Unknown protein	267646	215198	318113	304515	0.256	0.0952	0.687	0.0002
Phatr2_42649	predicted protein	5421	5818	7422	9192	0.4074	0.0143	0.6868	0.0001
Phatr2_44525	SET-domain protein	199	195	251	301	0.3524	0.036	0.6866	0.0041
Phatr2_32471	Unknown protein	24317	31157	35791	51767	0.5248	0.0031	0.6865	0.0003
Phatr2_45679	predicted protein	200863	168985	258971	259405	0.4366	0.0032	0.6862	1.3646e-05
Phatr2_47544	PDZ domain-protein	25339	23484	41810	38541	0.6508	0.0019	0.686	0.0002
Phatr2_49445	predicted protein	138	165	204	268	0.59	0.0011	0.6858	0.0004
Phatr2_47323	predicted protein	3557	4339	6191	6901	0.7634	0.0002	0.6856	0.0003
Phatr2_3062	predicted protein	2239	2259	2971	3628	0.4004	0.0031	0.6854	6.5457e-05
Phatr2_47378	Unknown protein	4451	3381	4590	5339	0.0632	0.7228	0.6854	0.0012
Phatr2_859	Carnitine acetyl transferase	1002	907	1122	1450	0.0758	0.4839	0.6852	0.0008
Phatr2_40891	Unknown protein	3717	3529	5230	6292	0.2208	0.4494	0.6845	0.0025
Phatr2_38937	Unknown diatom specific protein	5102	4733	8386	7710	0.706	0.0007	0.6843	0.0007
Phatr2_44265	predicted protein	156	189	255	307	0.6655	0.0005	0.6838	8.3368e-05
Phatr2_43953	Methyltransferase	1820	1514	2341	2357	0.3507	0.0742	0.6837	0.0018
Phatr2_36969	predicted protein	1267	1145	1392	1802	0.1135	0.3373	0.6835	1.7984e-05
Phatr2_42788	Spermidine synthase, putative	42088	41776	72962	68349	0.7602	0.0009	0.6832	0.001
Phatr2_37989	predicted protein	298	292	385	469	0.3525	0.0218	0.6827	8.7099e-05
Phatr2_43990	THO complex subunit 3, putative	6297	6090	7092	9545	0.1588	0.1982	0.6822	8.5547e-05
Phatr2_10781	predicted protein	18596	18189	24084	30355	0.3065	0.0694	0.682	8.6236e-05
Phatr2_34807	predicted protein	4904	4281	5979	7246	0.2295	0.0805	0.682	2.2627e-05
Phatr2_46559	G8-domain protein	2605	1748	2757	2705	0.0943	0.4775	0.682	0.0005
Phatr2_49280	predicted protein	2301	2378	2571	3751	0.153	0.1438	0.6816	3.8076e-06
Phatr2_50200	tRNA pseudouridine synthase family protein	4695	4265	4888	6877	0.0706	0.6597	0.6816	0.0013
Phatr2_12031	Formyltetrahydrofolate deformylase	7469	5798	8243	9481	0.0338	0.516	0.6816	0.0011
Phatr2_47562	predicted protein	5899	5851	7160	10009	0.1813	0.2518	0.681	0.0001
Phatr2_47233	predicted protein	5144	5630	7185	9314	0.4612	0.0016	0.6808	8.6906e-05
Phatr2_48293	predicted protein	14458	14564	18615	23185	0.3683	0.001	0.6803	6.1514e-06
Phatr2_47698	predicted protein	35304	36837	54162	60062	0.6034	0.004	0.68	0.0029
Phatr2_42928	predicted protein	4390	4912	7433	8120	0.669	0.0108	0.6794	0.0014
Phatr2_44873	predicted protein	4236	5135	5601	7917	0.3662	0.0739	0.6794	0.0035
Phatr2_49130	Glycosyltransferase family protein	2094	2340	3043	3814	0.5522	0.0007	0.6786	9.8429e-05
Phatr2_43741	predicted protein	4429	4517	5686	7274	0.331	0.0045	0.6786	7.5118e-06
Phatr2_44593	Unknown protein	4446	4472	7586	7316	0.733	6.1643e-05	0.678	0.0001
Phatr2_44169	predicted protein	8586	9146	12538	14735	0.542	0.001	0.678	0.0002
Phatr2_44137	predicted protein	4184	4176	5067	6567	0.282	0.0349	0.6776	3.5421e-05
Phatr2_46733	predicted protein	3849	4585	5966	7494	0.6262	0.0001	0.6774	0.0002
Phatr2_9609	GDP-mannose transporter, putative	30957	30416	44591	50455	0.4653	0.043	0.677	0.0048
Phatr2_50592	Unknown diatom specific protein	26648	20752	37571	33115	0.408	0.0166	0.677	4.5683e-05
Phatr2_45826	Co-chaperone HscB, putative	7319	8103	9683	13281	0.3683	0.0157	0.6768	3.083e-05
Phatr2_48988	predicted protein	7614	7768	11334	12777	0.5635	0.0003	0.6767	2.9254e-05
Phatr2_50614	predicted protein	832	966	941	1544	0.1714	0.1705	0.6764	8.7408e-05
Phatr2_34516	predicted protein	268	237	255	384	-0.055	0.4721	0.676	0.0001
Phatr2_45118	Amidase/amidotransferase-like protein	1583	1732	2181	2740	0.4312	0.0013	0.6758	7.1682e-06
Phatr2_46014	predicted protein	2230	2391	3242	3817	0.5008	0.0017	0.6752	6.517e-05
Phatr2_47453	Unknown conserved protein	2289	2244	2782	3583	0.2466	0.1128	0.6742	3.1217e-05
Phatr2_55100	Peptidase, putative	520	590	786	946	0.6074	0.0034	0.674	0.0008
Phatr2_45460	predicted protein	1353	1587	1712	2623	0.282	0.0531	0.6737	9.2068e-05
Phatr2_47783	SAM-domain protein	73	67	99	116	0.4258	0.0402	0.6736	0.0016
Phatr2_48436	predicted protein	20887	18350	31896	29222	0.4785	0.0102	0.6725	1.5973e-05
Phatr2_1905	predicted protein	5773	6672	8691	10673	0.5264	0.007	0.6724	0.0012
Phatr2_47750	predicted protein	176	204	272	326	0.624	0.002	0.6708	0.0021
Phatr2_49976	Unknown diatom specific protein	2722	2609	3927	4262	0.4274	0.0039	0.6706	2.2067e-05
Phatr2_50594	Unknown diatom specific protein	18393	24305	26017	37812	0.31	0.2936	0.67	0.0006
Phatr2_49185	DUF106-family protein	20531	18163	27748	29786	0.4138	0.0027	0.6692	3.8925e-05
Phatr2_48587	predicted protein	3532	3755	4711	5992	0.4034	0.006	0.6692	5.7085e-05
Phatr2_48333	Unknown diatom specific protein	25195	27055	44624	43779	0.7675	0.0001	0.669	0.0002
Phatr2_3311	Cysteine synthase	5610	4718	5967	7546	0.0136	0.6559	0.669	0.002
Phatr2_47129	predicted protein	10688	10972	12943	18397	0.2382	0.0511	0.6682	3.5618e-05
Phatr2_43422	predicted protein	6199	4896	7765	8128	0.2587	0.1759	0.668	0.0003
Phatr2_45910	predicted protein	4484	5101	6242	8158	0.4205	0.0041	0.6675	4.5996e-05
Phatr2_44712	predicted protein	6577	5794	7510	9365	0.1722	0.3489	0.6674	0.0005
Phatr2_48968	predicted protein	2551	2867	3549	4618	0.4816	0.0016	0.667	8.4679e-05
Phatr2_49244	predicted protein	4842	4822	6404	7530	0.3555	0.0629	0.667	2.5935e-05
Phatr2_35537	predicted protein	66	66	78	105	0.245	0.0205	0.6665	8.5449e-05
Phatr2_44677	predicted protein	726	807	1070	1270	0.4958	0.0011	0.6663	1.5057e-05
Phatr2_41220	DUF1350-family protein	2100	3129	3508	5098	0.6648	0.0054	0.666	0.0007
Phatr2_32692	predicted protein	520	483	531	733	0.04	0.7933	0.666	0.0039
Phatr2_46555	predicted protein	5604	6511	9641	10735	0.7478	0.0003	0.6658	0.0005
Phatr2_36449	predicted protein	5407	4059	5410	6293	-0.0018	0.9245	0.6654	0.0008
Phatr2_49434	predicted protein	3717	4247	6035	6786	0.647	2.6401e-05	0.6646	1.6992e-05
Phatr2_48735	Peptidase, putative	82213	66413	125036	109231	0.4894	0.0393	0.6644	0.0004
Phatr2_42776	ARF-GAP family protein	16484	16027	22503	25770	0.421	0.0006	0.6644	6.6336e-06
Phatr2_50098	predicted protein	3139	3527	4107	5597	0.3656	0.0272	0.6642	0.0006
Phatr2_31234	SNARE associated Golgi protein	448	430	549	679	0.291	0.0214	0.6635	7.7908e-05
Phatr2_44206	Unknown protein	701	654	731	1036	0.0596	0.6405	0.6632	0.0003
Phatr2_29042	Nucleotide-sugar transporter family protein	715	659	1300	1074	0.7018	0.0069	0.663	0.0025
Phatr2_25	predicted protein	1266	1210	1315	1907	0.088	0.3095	0.6628	0.0002
Phatr2_36514	predicted protein	2641	2982	4212	4726	0.6725	2.0091e-05	0.6625	1.0289e-05
Phatr2_44216	predicted protein	11904	10628	17522	16828	0.5595	0.0006	0.6615	0.0003
Phatr2_36662	predicted protein	3709	3574	4447	5873	0.2192	0.2202	0.6604	0.0007
Phatr2_44084	predicted protein	11037	12312	17879	19831	0.666	0.0003	0.659	0.0002
Phatr2_45632	Unknown diatom specific protein	3904	2721	3300	4328	-0.2546	0.1702	0.6588	0.0023
Phatr2_49287	Unknown protein	80145	73016	107324	119382	0.304	0.2193	0.6585	0.0002
Phatr2_46088	predicted protein	3376	4022	5430	6386	0.6723	0.0024	0.658	0.0028
Phatr2_46213	predicted protein	6750	7175	9970	11736	0.5468	0.0018	0.658	0.0002
Phatr1_46555	predicted protein	357	403	487	638	0.4574	0.0021	0.658	8.3479e-05
Phatr2_47007	predicted protein	6546	6807	8718	10959	0.3804	0.0151	0.6576	0.0001
Phatr2_49534	Biopterin transport-related protein	5149	3950	4520	6156	-0.197	0.365	0.6576	0.0069
Phatr2_43699	MYND type zinc finger protein	11030	9668	14307	15247	0.3815	0.004	0.6575	5.2782e-05
Phatr2_17936	predicted protein	4663	4759	5204	7524	0.146	0.2363	0.6574	0.0001
Phatr2_42927	predicted protein	2941	3148	4955	4868	0.772	8.0521e-05	0.657	0.0001
Phatr2_49600	predicted protein	7191	8951	11730	14306	0.6507	0.0013	0.657	0.0004
Phatr2_16693	predicted protein	4789	4700	5885	7387	0.2865	0.0447	0.657	0.0002
Phatr2_35644	predicted protein	2874	2587	3215	4048	0.159	0.1715	0.657	3.365e-05
Phatr2_54611	predicted protein	1103	1208	1462	1883	0.404	0.0145	0.6565	0.0006
Phatr2_19805	Band 7 family protein	14949	15777	21844	24970	0.4616	0.0224	0.6546	0.0004
Phatr2_48297	predicted protein	3486	3920	4582	6162	0.3654	0.0187	0.6544	8.8183e-06
Phatr2_31731	PQ-loop domain protein	4404	4304	5245	6592	0.189	0.2669	0.6544	0.0001
Phatr2_10293	predicted protein	621	524	654	817	0.0638	0.6205	0.654	0.0001
Phatr2_42595	predicted protein	4045	4019	5518	6240	0.4474	0.0024	0.6536	0.0001
Phatr2_44041	predicted protein	106944	100435	139051	160246	0.3535	0.0069	0.653	3.3302e-05
Phatr2_43671	predicted protein	38390	38990	55711	62703	0.5028	0.003	0.6526	0.0002
Phatr2_35960	predicted protein	16778	17163	22809	27061	0.3595	0.0749	0.6525	0.0001
Phatr2_33075	Methyltransferase, putative	1381	1377	1965	2159	0.5076	0.0001	0.6522	1.039e-05
Phatr2_48846	Cytosolic Fe-S cluster assembly factor NARFL	1314	1573	2118	2443	0.6468	0.001	0.652	0.0007
Phatr2_10862	V-type H-ATPase subunit C	9151	7813	13375	11994	0.499	0.007	0.652	0.0006
Phatr2_49112	Homogentisate 1,2-dioxygenase	1445	1594	1652	2599	0.102	0.5082	0.652	0.0023
Phatr2_50076	predicted protein	5010	5181	6282	7786	0.2323	0.1186	0.651	0.0001
Phatr2_54738	Triosephosphate isomerase (TPI1)	14539	13446	20169	23466	0.0845	0.0111	0.65	0.002
Phatr2_48228	predicted protein	5262	5513	7342	9062	0.4394	0.001	0.6498	3.8002e-05
Phatr2_8744	Fructose 1,6-bisphosphatase (FBP4A)	7067	7225	8286	11249	0.2048	0.1079	0.6494	5.1962e-05
Phatr2_41149	predicted protein	3119	2850	3762	4457	0.2475	0.0741	0.6492	0.0002
Phatr2_30394	predicted protein	12807	12319	19553	19825	0.531	0.0007	0.6488	1.8135e-05
Phatr2_44517	predicted protein	95	91	91	142	-0.0492	0.4525	0.6488	0.003
Phatr2_40338	Unknown hypothetical protein	64	67	91	106	0.4965	0.0019	0.648	0.0002
Phatr2_33833	Phosphoglycerate dehydrogenase-related protein	1014	933	1463	1466	0.4552	0.0154	0.6478	0.0002
Phatr2_8877	predicted protein	2926	3254	4372	5060	0.5727	4.2316e-05	0.6477	1.8866e-05
Phatr2_6756	predicted protein	2993	2766	4646	4328	0.6218	0.0003	0.6476	7.5584e-05
Phatr2_47150	predicted protein	3994	4013	5187	6121	0.3735	0.0029	0.6475	6.2256e-05
Phatr2_12894	predicted protein	2391	2101	2264	3317	-0.131	0.3315	0.6472	0.0003
Phatr2_36501	predicted protein	4511	5039	7471	7812	0.675	0.0004	0.647	0.0002
Phatr2_41645	predicted protein	13291	12797	17815	20035	0.4335	0.0032	0.646	0.0002
Phatr2_13169	Kinesin family-like protein (Pt-KIF11)	8007	8182	10661	12608	0.3782	0.0145	0.645	8.0318e-05
Phatr2_38511	predicted protein	2753	2797	2717	4378	-0.0328	0.7084	0.645	9.6743e-05
Phatr2_47607	predicted protein	1018	649	1074	1068	0.043	0.5468	0.6445	0.0031
Phatr2_38978	predicted protein	115	103	136	160	0.2395	0.1442	0.644	0.0011
Phatr2_46203	Unknown diatom specific protein	12761	11439	20031	18092	0.6372	4.1804e-05	0.6438	4.3488e-05
Phatr2_32094	predicted protein	1749	1973	2758	3310	0.5544	0.0263	0.6438	0.003
Phatr2_49494	Ring finger protein	7004	5407	8420	8425	0.2308	0.0727	0.6438	0.0002
Phatr2_39554	predicted protein	341	456	412	715	0.23	0.2176	0.6436	0.0014
Phatr2_46251	predicted protein	6979	7366	9634	11648	0.4416	0.0046	0.6432	0.0006
Phatr2_31658	Unknown protein	1034	1100	1544	1737	0.5804	0.0007	0.643	0.0002
Phatr2_48961	predicted protein	5576	5505	7021	8722	0.3078	0.0075	0.6426	5.9627e-05
Phatr2_45043	predicted protein	19802	19944	23851	31373	0.264	0.0315	0.642	6.3242e-05
Phatr2_47966	Unknown conserved protein	414	530	469	863	0.1444	0.4574	0.6416	0.0054
Phatr2_11673	predicted protein	16267	16178	23418	26215	0.441	0.0476	0.6412	0.0011
Phatr2_45811	predicted protein	54205	53426	91300	84293	0.7377	1.2488e-05	0.641	3.2416e-05
Phatr2_55080	predicted protein	10261	11086	14564	17662	0.4848	0.0154	0.641	0.0025
Phatr2_13662	predicted protein	40795	38252	58104	61405	0.4692	0.005	0.6408	0.0002
Phatr2_42827	predicted protein	8698	9167	12649	14347	0.5182	0.0002	0.6402	1.0072e-05
Phatr2_47815	Unknown diatom specific protein	1301	1131	1700	1746	0.3783	0.0097	0.6397	6.9594e-05
Phatr2_13633	UPF0546-family protein, TMEM234-homologue	2826	3067	4454	4738	0.657	9.1133e-06	0.639	1.1563e-05
Phatr2_44048	predicted protein	3460	3300	5477	6882	0.3452	0.1639	0.639	0.0011
Phatr2_49891	predicted protein	1518	1452	1928	2247	0.331	0.0017	0.639	1.8134e-06
[truncated: 4,016 more rows]
