# Supplementary material for: Molecular adaptations to phosphorus deprivation and comparison with nitrogen deprivation responses in the diatom Phaeodactylum tricornutum
Source: PLoS One. 2018 Feb 23;13(2):e0193335. doi: 10.1371/journal.pone.0193335 (PMC5825098; doi:10.1371/journal.pone.0193335)
Supplement: S2 Dataset — (XLS) [file pone.0193335.s013.xls]

## Sheet: 1. Summary
S2 Dataset. Comparative transcriptome analysis of N deprivation (Alipanah et al., 2015) and P deprivation (this study).
Sheet	Title
1	Summary
2	Genes with similar regulation after 48 h deprivation of P and N
3	Genes with similar regulation after 72 h deprivation of P and N
4	Genes with opposite regulation after 48 h deprivation of P and N
5	Genes with opposite regulation after 72 h deprivation of P and N
6	Genes regulated only by N deprivation after 48 h
7	Genes regulated only by N deprivation after 72 h
8	Genes regulated only by P deprivation after 48 h
9	Genes regulated only by P deprivation after 72 h

## Sheet: 2. Similar 48 h
	Genes with similar regulation after 48 h deprivation of P and N
JGI Phatr gene ID	Description	-P vs. +P 48h	-N vs. +N 48h
Phatr2_43483	Unknown hypothetical protein	5.3028	5.377
Phatr2_36381	Unknown conserved protein	4.7375	2.3777
Phatr2_49785	Protein-L-isoaspartate(D-aspartate) O-methyltransferase related	4.5938	4.6792
Phatr2_42816	Unknown diatom specific protein	4.1708	1.5628
Phatr2_32914	CAMK family protein kinase	3.9306	1.6202
Phatr2_45040	Unknown protein	3.5947	3.5107
Phatr2_36435	Unknown protein, NAD/FAD binding protein	3.576	1.569
Phatr2_45053	Unknown protein	3.0526	4.2488
Phatr2_50492	Unknown diatom specific protein	2.961	5.0994
Phatr2_43214	AMP-forming acyl-CoA synthetase/ligase	2.9474	4.4762
Phatr2_54105	Glyoxalase-like domain protein	2.9393	1.277
Phatr1_43024	D-lactate dehydrogenase, 2-hydroxyacid dehydrogenase	2.8912	1.9668
Phatr2_46949	Unknown diatom specific protein	2.891	2.701
Phatr2_46953	Unknown diatom specific protein	2.8905	3.079
Phatr1_47568	Unknown diatom specific protein	2.8658	2.2276
Phatr2_13582	AAA domain protein	2.7917	1.7083
Phatr2_1103	Calcium-dependent protein kinase	2.7796	2.1998
Phatr2_46937	Unknown diatom specific protein	2.75	2.62
Phatr2_40588	DMT family permease	2.6755	5.3155
Phatr2_14600	HNH endonuclease family protein	2.674	2.6545
Phatr2_44607	Unknown serine-rich protein	2.6704	1.5524
Phatr2_39627	S-adenosylmethyltransferase	2.6596	1.5252
Phatr2_47200	Unknown hypothetical protein	2.6395	2.4192
Phatr2_44441	Large leucine rich repeat protein	2.6128	2.3606
Phatr2_54873	Metacaspase	2.5558	1.9626
Phatr2_50588	Unknown diatom specific protein	2.5382	1.7752
Phatr2_37793	Pirin-domain protein	2.5257	2.148
Phatr2_39093	Aspartate aminotransferase family protein	2.5228	1.7164
Phatr2_48445	Phosphatidylinositol-specific phospholipase C related protein	2.516	1.9498
Phatr2_19089	Gelsolin/severin like protein	2.4718	1.8076
Phatr2_49606	Unknown diatom specific protein	2.4302	1.8556
Phatr1_61398	SBDS-domain protein	2.4015	1.7415
Phatr2_50256	Unknown protein	2.3994	1.9402
Phatr1_34919	CAP effector domain protein	2.3962	1.4668
Phatr2_47279	bZIP16 (bZIP transcription factor 16)	2.388	1.4228
Phatr2_34805	S-adenosylmethionine-dependent methyltransferase/ methyltransferase/ thiopurine S-methyltransferase	2.3704	1.944
Phatr2_50589	Unknown diatom specific protein	2.3153	1.4713
Phatr2_45684	Ferredoxin-domain protein	2.265	1.6864
Phatr2_48751	Methyltransferase domain protein	2.2618	2.9528
Phatr2_11423	Leucine-rich repeat family protein	2.2585	1.259
Phatr2_42736	Aldo/keto reductase	2.2568	1.4092
Phatr2_11811	Enoyl-CoA hydratase/isomerase	2.2505	1.919
Phatr2_46492	Polygalacturonase-related protein	2.2448	2.8332
Phatr2_36162	Unknown diatom specific protein	2.2234	2.3182
Phatr2_48004	Unknown diatom specific protein	2.1907	5.545
Phatr2_46377	Unknown diatom specific protein	2.1598	1.8658
Phatr2_15749	Leucine-rich repeat protein	2.1475	1.6195
Phatr2_15801	DUF1349-family protein	2.1414	1.7496
Phatr2_43225	COPI associated protein, putative	2.092	2.3335
Phatr2_9912	Peptide methionine sulfoxide reductase	2.0642	2.069
Phatr2_44546	Aldo/keto reductase family protein	2.0604	1.7004
Phatr2_27889	Pirin domain-containing protein	2.0536	1.4224
Phatr2_44440	Unknown hypothetical protein	2.0438	1.1974
Phatr2_21006	Calcium-dependent protein kinase	2.0434	1.411
Phatr2_49218	Unknown protein	2.0335	1.4367
Phatr2_44201	Unknown protein	2.016	1.618
Phatr2_14646	Fasciclin domain-containing protein	2.0115	1.0505
Phatr2_50366	Unknown diatom specific protein	2.0038	3.7562
Phatr2_48626	Unknown protein	1.9686	2.0458
Phatr2_45054	Beta-lactamase-like protein	1.964	2.417
Phatr2_48608	Unknown diatom specific protein	1.9286	1.7546
Phatr2_44705	Metalloprotease domain protein	1.8813	1.3977
Phatr2_52444	Caltractin (CATR2)	1.867	1.852
Phatr2_47483	Unknown diatom specific protein	1.8565	2.4455
Phatr2_49011	Ankyrin repeat family protein	1.8542	1.1238
Phatr2_8111	Yippee-family protein	1.8495	3.7202
Phatr2_49880	Phaeodactylum specific protein	1.8338	1.4512
Phatr2_16069	Mercuric reductase	1.8308	2.3832
Phatr2_45824	Amino acid transporter	1.7946	1.5924
Phatr2_43653	Unknown protein	1.7846	1.7272
Phatr2_48999	LCTP L-lactate permease	1.7766	2.2594
Phatr2_21988	Pyruvate orthophosphate dikinase (PPdK)	1.775	1.827
Phatr1_42599	Sodium/hydrogen exchanger, putative	1.7735	2.55
Phatr2_48166	DUF179-family protein	1.7267	4.4603
Phatr2_33436	Unknown protein	1.712	2.693
Phatr2_43095	TPR-repeat protein	1.6914	1.2092
Phatr2_44531	Protein-L-isoaspartate (D-aspartate) O-methyltransferase	1.6737	3.2533
Phatr1_46580	Unknown protein	1.6465	5.1955
Phatr2_43885	Unknown diatom specific protein	1.6402	2.556
Phatr2_22279	Mitochondrial phosphate carrier, putative	1.6096	4.686
Phatr2_47844	Unknown hypothetical protein	1.5956	1.7346
Phatr2_44987	Unknown protein	1.5942	1.535
Phatr2_46718	Unknown diatom specific protein	1.5663	2.5583
Phatr2_47257	predicted protein	1.5364	1.3112
Phatr2_47597	Alginate lyase	1.5304	1.128
Phatr2_27817	Small ubiquitin-like modifier, SUMO-homologue	1.5254	1.8666
Phatr2_46867	Patched family protein	1.5162	1.8346
Phatr2_31433	ABC transporter family protein	1.4918	2.0658
Phatr2_43674	predicted protein	1.491	1.3436
Phatr2_12740	Fatty-acid amide hydrolase	1.4826	1.755
Phatr2_43234	Low-CO2 inducible protein, putative	1.4627	1.5923
Phatr2_46484	BSD-domain protein	1.4588	1.4198
Phatr2_48684	WD40 repeat-containing protein	1.4564	3.6528
Phatr2_49601	Alanine glyoxylate aminotransferase, putative	1.4275	2.328
Phatr2_46009	EF-hand protein	1.4234	1.737
Phatr2_42488	predicted protein	1.4174	1.2322
Phatr2_49007	Unknown diatom specific protein	1.4148	1.0024
Phatr2_7337	Got1-domain containing protein	1.4095	2.3458
Phatr2_47817	WD40-repeat protein	1.4076	1.394
Phatr1_34926	Nucleoside triphosphate hydrolase domain-containing protein	1.402	1.3875
Phatr2_50500	NAD-dependent epimerase/dehydratase, putative	1.3915	1.825
Phatr2_50303	ATG8 (Autophagy-related protein 8)	1.3766	2.353
Phatr2_44174	5'-Nucleotidase or metallophosphoesterase	1.3764	4.1
Phatr2_35165	Unknown protein	1.3682	1.789
Phatr2_33631	Oxidoreductase domain protein	1.364	1.113
Phatr2_49854	NmrA-domain protein	1.3544	1.4032
Phatr2_43013	Unknown diatom specific protein	1.3504	1.5644
Phatr2_43794	Unknown diatom specific protein	1.3478	3.2248
Phatr2_16168	Aspartic protease	1.3428	1.6288
Phatr2_41947	Dehydrogenase	1.3382	1.4184
Phatr2_51931	predicted protein	1.3334	1.5142
Phatr2_47686	bZIP8 (bZIP transcription factor 8)	1.331	1.0867
Phatr2_49355	Zinc finger CCCH domain-containing protein	1.328	1.647
Phatr2_47973	predicted protein	1.3253	1.4553
Phatr2_38622	Unknown hypothetical protein	1.3177	3.0273
Phatr2_50345	Zinc finger CCCH domain-containing protein	1.307	1.898
Phatr2_47839	G8 domain-containing protein	1.2978	1.0314
Phatr2_49251	SEC14-domain protein	1.2968	1.3816
Phatr2_36981	Heat shock protein Hsp20 (HSP20C)	1.2734	2.1244
Phatr2_50398	Unknown diatom specific protein	1.27	1.6475
Phatr2_36026	Unknown diatom specific protein	1.266	1.542
Phatr2_49733	Unknown protein	1.2572	1.5096
Phatr2_52343	Iron permease 1, ZIP family transporter	1.2537	1.4693
Phatr2_44112	predicted protein	1.2512	1.101
Phatr2_48634	Unknown protein	1.2494	1.7746
Phatr2_22353	Sodium/hydrogen exchanger	1.2488	1.993
Phatr2_13356	G6PDH/6PGDH fusion protein	1.247	1.6628
Phatr2_48607	Unknown protein	1.2446	1.4226
Phatr2_44359	predicted protein	1.239	1.1698
Phatr2_12329	Glycosyltransferase	1.2285	1.583
Phatr2_49939	predicted protein	1.2234	1.4434
Phatr2_44266	SNARE associated Golgi protein, putative	1.2225	1.244
Phatr2_44177	5'-Nucleotidase or metallophosphoesterase	1.2168	5.751
Phatr2_45895	Unknown protein	1.216	1.631
Phatr2_47876	Unknown diatom specific protein	1.2156	1.2302
Phatr2_42824	DNA-binding heat shock factor	1.2122	1.2224
Phatr2_43911	Unknown protein	1.1978	3.889
Phatr2_49228	predicted protein	1.1884	1.3288
Phatr2_8445	RNA recognition motif protein	1.1865	1.3875
Phatr2_39288	Unknown diatom specific protein	1.1844	2.0714
Phatr2_13553	Choline transporter-like protein	1.1836	1.1306
Phatr2_48696	Unknown diatom specific protein	1.1754	1.3268
Phatr2_43874	EamA-like transporter family protein	1.1742	1.16
Phatr2_43229	Unknown diatom specific protein	1.1694	2.906
Phatr2_48252	ZZ type zinc-finger protein	1.1666	1.8326
Phatr2_36848	Choline transporter, putative	1.164	2.0366
Phatr2_43686	P36-like protein homologue	1.1614	1.9978
Phatr2_37144	Transcriptional coactivator p15	1.1605	1.3512
Phatr2_40753	dsCYC8, cyclin family protein	1.1568	2.1644
Phatr2_11021	3-methyl-2-oxobutanoate dehydrogenase	1.1564	2.6118
Phatr2_49729	Conserved unknown protein	1.1397	4.5843
Phatr2_45280	predicted protein	1.139	1.686
Phatr2_46086	GCN20-like protein	1.1334	1.3008
Phatr2_45012	RING finger protein	1.131	3.3097
Phatr2_30466	NAD-dependent epimerase/dehydratase	1.127	3.2853
Phatr2_45758	NADPH-cytochrome P450 oxydoreductase related protein	1.1232	1.3536
Phatr2_54658	Adhesin-like protein	1.1228	1.4786
Phatr2_45080	Unknown diatom specific protein	1.122	1.2718
Phatr2_46852	Unknown protein	1.121	1.3296
Phatr2_48878	Unknown diatom specific protein	1.1158	1.01
Phatr2_48195	Unknown protein	1.113	2.5144
Phatr2_34003	RING-finger protein	1.1116	1.29
Phatr2_43746	Unknown conserved protein	1.0962	1.315
Phatr2_45130	predicted protein	1.0852	1.1658
Phatr2_34920	Nucleotide binding protein	1.0822	1.36
Phatr2_49632	UEV and Vps23-domain protein	1.072	1.406
Phatr2_46384	Glycine decarboxylase T-protein (GDCT_1)	1.0696	1.9236
Phatr2_48718	DUF318-domain protein, putative integral membrane protein	1.067	2.6006
Phatr2_43856	Lipase	1.0664	1.4198
Phatr2_44433	Unknown protein	1.0606	1.4798
Phatr2_47530	Unknown diatom specific protein	1.058	1.282
Phatr2_26934	6-phosphogluconate dehydrogenase (6PGDH)	1.0563	1.3967
Phatr2_13975	DUF1445-family protein	1.0462	1.964
Phatr2_34543	Cellulase-related protein	1.0314	1.9608
Phatr2_50213	Unknown conserved protein	1.0307	2.607
Phatr2_20677	Short-chain dehydrogenase/reductase	1.0208	1.183
Phatr2_48365	RabGAP/TBC domain-containing protein	1.0202	1.8506
Phatr2_50321	Cysteine peptidase	1.0193	2.0442
Phatr2_39797	Globin-like protein	1.0178	1.3514
Phatr2_34261	predicted protein	1.0148	1.2998
Phatr2_49652	Carboxyl-terminal protease	1.0136	3.3768
Phatr2_46212	Leucine rich repeat protein	1.0048	1.2666
Phatr2_36309	Zinc-dependent metalloprotease, putative	-1.001	-1.4938
c29425-29916	photosystem ii cytochrome c550 (Chloroplast genome)	-1.0018	-1.3316
Phatr2_30572	predicted protein	-1.0053	-1.0972
Phatr2_48508	predicted protein	-1.0058	-1.5944
c16138-16272	photosystem ii protein k (Chloroplast genome)	-1.0065	-1.5925
Phatr2_32326	Ribose-phosphate pyrophosphokinase	-1.0067	-1.8247
Phatr2_13088	Eukaryotic translation initiation factor 3 subunit D	-1.0085	-1.112
Phatr2_40901	Tryptophanyl-tRNA synthetase	-1.0088	-1.0832
Phatr2_44473	predicted protein	-1.0097	-1.2777
Phatr2_9697	Transcription factor BTF3	-1.0115	-1.2495
Phatr2_14374	Helix-turn-helix XRE-family like protein	-1.0122	-1.1338
Phatr2_11934	Translation initiation factor IF-1	-1.013	-2.381
Phatr2_15595	Tryptophanyl-tRNA synthetase	-1.0144	-2.2532
Phatr2_11965	predicted protein	-1.0154	-1.086
Phatr2_37602	Unknown conserved protein	-1.0154	-1.9736
Phatr2_16911	predicted protein	-1.019	-1.1397
Phatr2_50067	predicted protein	-1.0202	-1.8813
Phatr2_50796	predicted protein	-1.0242	-1.2912
c24703-24284	photosystem i ferredoxin-binding protein (Chloroplast genome)	-1.0256	-1.3714
Phatr2_43676	predicted protein	-1.0314	-1.063
Phatr2_16357	UPF1 regulator of nonsense transcripts homolog	-1.033	-1.3395
Phatr2_5466	Der1-domain protein	-1.034	-1.7614
Phatr2_46452	NUMOD3-domain protein	-1.0348	-1.5272
Phatr2_47829	Ferredoxin component, Rieske domain protein	-1.0354	-1.7298
Phatr2_14995	Cell division protein FtsZ	-1.036	-1.3585
Phatr2_10518	Phosphoadenosine phosphosulfate reductase	-1.0368	-1.475
Phatr2_44936	Complex I intermediate-associated protein 30	-1.0388	-1.6774
Phatr2_37368	CBS-domain protein	-1.04	-1.5576
c70618-70785	50s ribosomal protein l32 (Chloroplast genome)	-1.0405	-1.136
Phatr2_47919	Rei1-like protein	-1.0422	-1.3386
Phatr2_31617	Mitochondrial import inner membrane translocase subunit TIM17 homolog	-1.0488	-1.0288
Phatr1_36179	JmjC domain-containing protein	-1.0505	-2.062
Phatr2_46896	Oxidoreductase, 2OG-Fe(II) oxygenase family protein	-1.054	-1.4744
Phatr1_46566	GrpE protein, HSP90 cofactor, chloroplast targeted	-1.055	-3.1553
Phatr2_34536	LHCF16, fucoxanthin chlorophyll a/c protein	-1.055	-2.065
Phatr2_10774	Chloroplast 50S ribosomal protein L15	-1.055	-1.6423
Phatr2_23371	predicted protein	-1.0572	-1.3296
Phatr2_25183	Aspartate carbamoyltransferase	-1.0607	-1.366
Phatr1_34956	PINX1-related protein, G-patch domain protein	-1.062	-1.3895
Phatr2_54197	Tic22 family protein	-1.065	-2.9562
Phatr2_17954	Eukaryotic translation initiation factor 5A	-1.0655	-1.497
Phatr2_46837	Nucleolar protein 14, NOP14-homolog	-1.0696	-1.9772
Phatr2_14412	Signal recognition particle-docking protein FtsY	-1.08	-2.8328
Phatr2_43164	Protochlorophyllide reductase	-1.082	-1.2155
Phatr2_10835	Translation initiation factor IF-2	-1.0874	-1.3722
Phatr2_39247	predicted protein	-1.0884	-1.682
Phatr2_47229	Unknown conserved protein	-1.0886	-1.815
Phatr2_13382	Ribose-5-phosphate isomerase	-1.0924	-1.0932
Phatr2_48489	Translation initiation factor eIF3 related protein	-1.098	-1.3392
Phatr2_54493	UDP-sugar pyrophospharylase (EC 2.7.7.64)	-1.0984	-1.1666
Phatr2_16141	Protein arginine N-methyltransferase	-1.1062	-1.8528
Phatr2_47133	Unknown hypothetical protein	-1.1084	-1.4486
Phatr2_47060	predicted protein	-1.1318	-1.0902
Phatr2_23429	Bifunctional purine biosynthesis protein PURH, putative	-1.1327	-1.4423
Phatr2_49719	Unknown protein	-1.1394	-1.679
Phatr2_45833	Unknown protein	-1.143	-1.017
Phatr2_18769	Rossmann-fold NAD(P)(+)-binding protein	-1.1432	-2.0966
Phatr2_34582	Diaminopimelate epimerase	-1.148	-1.768
Phatr2_52655	Glutamyl-tRNA synthase	-1.1545	-2.411
Phatr2_44485	predicted protein	-1.1555	-1.107
Phatr2_27166	2-hydroxyacid dehydrogenase family protein	-1.1592	-2.0014
Phatr2_48118	Unknown conserved protein	-1.164	-2.1395
Phatr2_50024	predicted protein	-1.1655	-1.1545
c16360-16473	cytochrome b6-f complex subunit v (Chloroplast genome)	-1.166	-1.466
Phatr2_54979	Unknown protein	-1.169	-3.3402
Phatr2_44643	Unknown diatom specific protein	-1.1704	-1.2474
Phatr2_49518	Unknown conserved protein	-1.1722	-1.3694
Phatr2_41702	Tryptophan synthase (alpha / beta chains)	-1.1743	-2.1693
Phatr2_13034	Sideroflexin-5 related protein	-1.1745	-2.084
Phatr2_43677	Ribonuclease II domain protein	-1.1764	-2.0738
Phatr1_36166	SET and jmjC domain-containing protein	-1.1795	-1.812
Phatr2_45120	Inositol-3-phosphate synthase	-1.1816	-1.5104
Phatr2_26813	Homoserine dehydrogenase	-1.182	-2.4372
Phatr2_47322	predicted protein	-1.183	-1.2662
Phatr2_13428	WD40-repeat protein (UTP18)	-1.1832	-1.3416
Phatr2_46395	DUF1118-family protein	-1.186	-2.7816
Phatr2_31408	Esterase_lipase family protein	-1.1868	-2.0838
Phatr2_41639	Unknown diatom specific protein	-1.19	-1.5188
Phatr2_43044	Unknown conserved protein	-1.1918	-1.9532
Phatr2_41511	Translation elongation factor P	-1.1948	-2.5036
Phatr2_44833	Elongation factor G, mitochondrial precursor	-1.1954	-1.5948
Phatr2_12896	GrpE protein, HSP90 cofactor, chloroplast targeted	-1.1972	-1.5706
Phatr2_47215	Unknown conserved protein	-1.201	-1.7282
Phatr2_41745	MYG1-homolog, metal-dependent protein hydrolase, putative	-1.2052	-2.0556
Phatr2_27709	Phenylalanyl-tRNA synthetase beta subunit	-1.2054	-2.1132
Phatr2_10025	ATP phosphoribosyltransferase	-1.2108	-2.138
Phatr2_27735	GMP synthase [glutamine-hydrolyzing]	-1.213	-1.6976
Phatr2_51630	RNA polymerase C subunit 17 KDa	-1.2187	-1.5253
Phatr2_49279	Unknown diatom specific protein	-1.2192	-1.082
Phatr2_42548	16S rRNA methyltransferase GidB	-1.2212	-1.7487
Phatr2_7525	ATP-dependent Clp protease adaptor protein ClpS	-1.2233	-1.7657
Phatr2_34995	Co-chaperonin GroES	-1.226	-1.632
Phatr2_12140	DnaJ domain protein	-1.2288	-1.3992
Phatr2_39019	tRNA (Guanine-1)-methyltransferase, putative	-1.2338	-2.277
Phatr2_31811	Unknown diatom specific protein	-1.236	-1.7785
Phatr2_11088	Leucyl tRNA synthetase	-1.2364	-1.5232
Phatr2_47259	rRNA processing protein Nop9	-1.2432	-1.0608
Phatr2_20470	Gamma-tocopherol methyltransferase (TMT)	-1.2436	-1.44
Phatr2_25743	Eukaryotic initiation factor 4A	-1.246	-1.9086
Phatr2_50246	U3 small nucleolar RNA-associated protein 14	-1.2482	-1.6872
Phatr2_11189	Elongation factor G	-1.2492	-2.9048
Phatr2_46736	Ankyrin repeat protein	-1.2558	-1.619
Phatr2_18893	Quinone oxidoreductase, putative	-1.2592	-2.112
Phatr2_40621	TypA type GTP-binding protein	-1.2598	-1.854
Phatr2_20934	3-isopropylmalate dehydrogenase	-1.2633	-1.6448
Phatr2_21485	Eukaryotic translation initiation factor 3 subunit E	-1.2634	-1.3038
Phatr2_43501	Unknown diatom specific protein	-1.2657	-1.6117
Phatr2_2097	DEAD/DEAH box RNA helicase	-1.2722	-1.3958
Phatr2_44334	Pseudouridine synthase	-1.2753	-1.3973
Phatr2_47422	Ankyrin repeat-containing protein	-1.276	-1.3184
Phatr2_43429	chorismate synthase	-1.2765	-2.179
Phatr2_10882	GTP cyclohydrolase II / 3,4-dihydroxy-2-butanone 4-phosphate synthase (RibAB)	-1.2795	-1.51
Phatr2_17555	S-adenosylmethionine mitochondrial carrier protein	-1.2816	-1.6482
Phatr2_10666	predicted protein	-1.2897	-1.469
Phatr2_46130	MYND zinc finger family protein	-1.292	-1.1546
Phatr2_25204	Phosphoribosylaminoimidazole carboxylase	-1.296	-1.6504
Phatr2_25956	Phosphoadenosine phosphosulfate reductase	-1.2985	-1.252
Phatr2_13534	rRNA-processing protein FCF2	-1.3108	-1.453
Phatr2_42464	Unknown diatom specific protein	-1.313	-1.3368
Phatr2_36927	SURF6-domain protein	-1.3132	-1.2258
Phatr2_10768	Pseudouridine synthase	-1.319	-1.1505
Phatr2_32178	RFT1 homolog	-1.3264	-1.4598
Phatr2_44446	Pentatricopeptide repeat related protein	-1.3272	-1.924
Phatr2_14715	50S ribosomal protein L10	-1.3275	-1.662
Phatr2_44450	Unknown diatom specific protein	-1.3398	-3.2308
Phatr2_49620	DNA-binding heat shock factor	-1.341	-1.945
Phatr2_18087	Adenylosuccinate lyase	-1.3438	-1.2174
Phatr2_43431	tRNA (guanine-N(7)-)-methyltransferase subunit WDR4-like	-1.3446	-1.4642
Phatr2_13235	DEAD-box helicase	-1.3508	-1.3248
Phatr2_28147	40S ribosomal protein S29	-1.3543	-1.5573
Phatr2_45871	U3 small nucleolar RNA-associated protein 6 homolog	-1.3544	-1.3996
Phatr2_43729	Unknown protein	-1.3584	-2.4036
Phatr2_17772	Phosphoribosylformylglycinamidine synthase	-1.3624	-1.6574
Phatr2_35057	Indole-3-glycerol-phosphate synthase	-1.3633	-1.283
Phatr2_43051	Heat shock transcription factor	-1.3665	-3.629
Phatr1_34922	Amine oxidase	-1.3728	-2.9496
c109308-110117	thiamine biosynthesis protein g (Chloroplast genome)	-1.3778	-1.4524
Phatr2_51120	Leucyl-tRNA synthetase	-1.3854	-2.672
Phatr2_47056	Unknown conserved protein	-1.3888	-1.4672
Phatr2_12144	60S acidic ribosomal protein PO-like subfamily	-1.3894	-1.5128
Phatr2_34564	Unknown protein	-1.3895	-2.0625
Phatr2_43609	TPR repeat-containing protein	-1.3898	-3.6514
Phatr2_32071	DUF1517-family protein	-1.3948	-3.6804
Phatr2_31465	ATP synthase F1 subcomplex alpha subunit	-1.4005	-1.3965
Phatr2_23547	Prolyl-trna synthetase	-1.4053	-1.171
Phatr2_31987	Eukaryotic translation initiation factor SUI1 family protein	-1.406	-1.187
Phatr1_46596	Unknown diatom specific protein	-1.4096	-1.1868
Phatr2_39526	Eukaryotic translation initiation factor 3 subunit	-1.414	-1.1922
Phatr2_8270	RNP-1 like RNA-binding protein	-1.415	-2.5967
Phatr2_9323	S1 RNA-binding domain protein	-1.4155	-2.146
Phatr2_20547	Dihydroxy-acid dehydratase	-1.4156	-3.6528
Phatr2_4025	Dihydrodipicolinate reductase (EC 1.3.1.26)	-1.416	-2.1147
Phatr2_42844	tRNA (uracil-5-)-methyltransferase	-1.4164	-1.7778
Phatr2_12254	FkbP-type peptidyl-prolyl cis-trans isomerase	-1.4165	-1.993
Phatr2_16592	Peroxisomal membrane protein, putative	-1.4198	-2.2232
Phatr2_16074	Histone like domain protein	-1.4252	-1.7407
Phatr2_41194	Unknown protein	-1.4265	-1.464
Phatr2_17304	Methionine aminopeptidase 2	-1.4308	-1.6036
Phatr2_48410	DUF383 and DUF384 domain protein	-1.4425	-1.1173
Phatr2_48417	2OG-Fe(II) oxygenase family oxidoreductase	-1.4458	-1.4962
Phatr2_49510	Unknown diatom specific protein	-1.449	-3.0834
Phatr2_44618	2-isopropylmalate synthase	-1.449	-1.6186
Phatr2_14981	predicted protein	-1.4493	-1.704
Phatr2_13538	Solute carrier family 25 protein	-1.4504	-2.0148
Phatr2_47898	Unknown diatom specific protein	-1.451	-1.8584
Phatr2_43786	Unknown diatom specific protein	-1.4552	-2.95
Phatr2_16603	Translation initiation factor eIF-5B	-1.46	-1.8828
Phatr2_34538	predicted protein	-1.4616	-1.3998
Phatr2_43657	predicted protein	-1.462	-1.8
Phatr2_10757	Aspartate-semialdehyde dehydrogenase	-1.4657	-2.0533
Phatr2_16140	Uroporphyrinogen decarboxylase (URO-D/HemE)	-1.468	-2.558
Phatr2_15852	Superoxide dismutase Cu-Zn	-1.468	-1.762
Phatr2_11653	Ribosome biogenesis protein NEP1	-1.4722	-1.3102
Phatr2_48728	Nascent polypeptide-associated complex subunit alpha	-1.473	-1.5148
Phatr2_55215	HSP90 family protein	-1.4824	-2.6736
Phatr2_32202	Lysyl-tRNA synthetase	-1.4828	-2.0766
Phatr2_34799	Unknown protein	-1.4856	-2.2938
Phatr2_38064	Methyltransferase, putative	-1.4865	-2.183
Phatr2_45186	Unknown diatom specific protein	-1.4866	-3.2608
Phatr2_52094	DNA-directed RNA polymerases I and III subunit RPAC1	-1.4873	-1.9013
Phatr2_51303	RNA binding protein	-1.488	-1.499
Phatr2_16537	Chaperonin Cpn10	-1.4885	-1.359
Phatr2_8686	Ribosomal protein S12	-1.4885	-1.59
Phatr2_41002	YgdL-domain protein	-1.4987	-1.2963
Phatr2_40791	Unknown diatom specific protein	-1.5015	-1.7895
Phatr2_48534	predicted protein	-1.5056	-1.0326
Phatr2_43162	60S ribosomal protein L27A	-1.5066	-1.7284
Phatr2_44794	PPR-repeat protein	-1.5078	-2.306
Phatr2_21181	Dihydropteridine reductase, putative	-1.509	-1.6284
Phatr2_41016	Aspartyl-tRNA synthetase	-1.5092	-1.7148
Phatr2_21922	GTP-binding protein Era	-1.5092	-2.3508
Phatr2_49450	rRNA processing protein RRP7, putative	-1.5092	-1.471
Phatr2_26176	Elongation factor 1-gamma	-1.5115	-2.297
Phatr2_36743	Ribosomal protein L7Ae family protein	-1.5183	-1.689
Phatr2_522	Eukaryotic translation initiation factor 3 subunit C	-1.5188	-1.761
Phatr2_43428	predicted protein	-1.5237	-1.5753
Phatr2_14917	Methionyl-tRNA formyltransferase	-1.5243	-2.392
Phatr2_14645	predicted protein	-1.5243	-1.3945
Phatr2_6847	40S ribosomal protein S9	-1.526	-1.2845
Phatr2_11151	Dihydrodipicolinate synthase	-1.527	-1.743
Phatr2_45976	Unknown diatom specific protein	-1.5288	-1.3658
Phatr2_50135	Rio kinase	-1.5333	-1.5067
Phatr2_54038	U3 snoRNP-associated protein UTP3/SAS10	-1.539	-1.9938
Phatr2_33530	MPBQ/MSBQ transferase cyanobacterial type	-1.54	-2.0343
Phatr2_48010	Mitochondrial TOM complex subunit Tom40, putative	-1.5445	-1.484
Phatr2_4402	Methylene tetrahydrofolate dehydrogenase, putative	-1.5454	-1.9324
Phatr2_44971	60S ribosomal protein P1, putative	-1.547	-1.793
Phatr2_1874	predicted protein	-1.5486	-1.32
Phatr2_54465	Iron starvation induced protein (ISIP2A)	-1.549	-2.204
Phatr2_20589	Diphthamide biosynthesis protein 1	-1.5548	-1.7254
Phatr2_34120	2-keto-3-deoxyphosphogluconate aldolase (EDA)	-1.5555	-2.518
Phatr2_11652	Translation initiation factor IF-3	-1.5572	-1.661
Phatr2_42289	Lysyl-tRNA synthetase	-1.5572	-1.309
Phatr2_50443	Fatty acid desaturase	-1.5588	-1.6062
Phatr2_32684	Unknown protein	-1.5655	-1.6075
Phatr2_27851	40S ribosomal protein S10	-1.5778	-2.5178
Phatr2_42882	Unknown protein	-1.579	-2.9485
Phatr2_40435	Unknown diatom specific protein	-1.5805	-1.8198
Phatr2_6277	predicted protein	-1.586	-1.6698
Phatr2_42626	Pseudouridylate synthase domain protein	-1.5932	-1.9854
Phatr2_43713	U3 small nucleolar RNA-associated protein 15 (UTP15)	-1.5974	-2.4758
Phatr2_31725	Ribosome biogenesis protein NOB1	-1.5984	-1.558
Phatr2_39419	Sorting and assembly machinery component 50, putative	-1.5987	-1.5073
Phatr2_50440	Tudor domain-containing protein, EBNA-2 co-activator related protein	-1.599	-2.507
Phatr2_12394	Ribosome biogenesis protein NSA2 homolog	-1.601	-1.5102
Phatr2_11458	COP9 SigNalosome subunit 6	-1.6028	-1.7362
Phatr2_45520	PPR-repeat protein	-1.6068	-2.0382
Phatr2_10847	30S ribosomal protein S1	-1.6072	-1.8695
Phatr2_3334	predicted protein	-1.608	-1.5205
Phatr2_44072	YciI-like protein	-1.6084	-2.12
Phatr2_9235	DNA-directed RNA polymerase I subunit RPA2	-1.611	-3.0386
Phatr2_33525	HSP33 (Heat shock protein 33)	-1.6197	-1.3007
Phatr2_8000	SpoU rRNA Methylase family protein	-1.6315	-2.0957
Phatr2_51460	Spermidine synthase	-1.6378	-1.3862
Phatr2_54710	Histone arginine methyltransferase	-1.6412	-1.9626
Phatr2_48699	60S ribosomal protein L10	-1.6432	-1.7614
Phatr2_49783	Methyltransferase-like protein	-1.644	-1.8368
Phatr2_40070	Nucleolar MIF4G domain-containing protein 1	-1.6476	-2.3168
Phatr2_35036	Unknown diatom specific protein	-1.651	-1.564
Phatr2_32758	DEAD box RNA helicase	-1.6702	-1.6872
Phatr2_43446	PPR-repeat and methyltransferase domain protein	-1.6748	-1.852
Phatr2_26975	Eukaryotic translation initiation factor 3 subunit	-1.6782	-1.7732
Phatr2_50527	Srp40-domain protein	-1.6876	-1.4696
Phatr2_19579	tRNA uridine 5-carboxymethylaminomethyl modification enzyme GidA	-1.6878	-1.9428
c22632-22847	preprotein translocasesubunit (Chloroplast genome)	-1.688	-1.7935
Phatr2_16766	Exosome complex exonuclease RRP46, putative	-1.69	-1.8525
Phatr2_29217	EBP1-like protein, DNA binding protein	-1.69	-1.7487
Phatr1_47549	Gar1-domain protein	-1.6964	-1.3528
Phatr2_44651	Demethylmenaquinone methyltransferase, putative	-1.701	-2.758
Phatr2_1840	Amidophosphoribosyltransferase	-1.7028	-1.6386
Phatr2_14161	DEAD/DEAH box RNA helicase	-1.7043	-1.7948
Phatr2_10821	predicted protein	-1.713	-1.801
Phatr2_16162	Ribonuclease Z, putative	-1.713	-2.215
Phatr2_15639	S-adenosylmethionine transporter, putative	-1.7133	-2.8607
Phatr2_43703	zf-LYAR domain protein	-1.7214	-2.74
Phatr2_30365	NOG1 (Nucleolar GTP-binding protein 1) homologue	-1.7286	-2.9784
Phatr1_36165	Trigger factor	-1.7293	-2.7395
Phatr2_46848	tRNA wybutosine-synthesizing protein, putative	-1.7306	-1.6482
Phatr2_17029	RNA polymerase sigma factor RpoD	-1.7554	-1.572
Phatr2_49401	Ferredoxin-related protein	-1.7554	-2.147
Phatr2_40200	Ribosome biogenesis GTPase YqeH	-1.756	-2.3678
Phatr2_7349	GAR1-family protein	-1.7643	-2.6147
Phatr2_41287	Hyaluronan / mRNA binding domain-containing protein	-1.7645	-1.8185
Phatr2_49433	pre-rRNA-processing protein ESF1	-1.7686	-2.3456
Phatr2_44311	SAM-dependent methyltransferase	-1.769	-2.1555
Phatr2_47420	Protein kinase superfamily protein	-1.7718	-2.064
Phatr2_17487	Gamma hydroxybutyrate dehydrogenase-related protein	-1.7727	-1.9307
Phatr2_23286	Exosome complex exonuclease RRP41, putative	-1.7734	-2.3744
Phatr2_15740	60S acidic ribosomal protein P2	-1.7755	-2.006
Phatr2_15211	Cold-shock DNA binding protein	-1.7813	-3.0178
Phatr2_40626	Hyaluronan / mRNA binding domain-containing protein	-1.7835	-1.8255
Phatr2_46461	Homoserine kinase	-1.794	-1.7925
Phatr2_3351	rRNA dimethyladenosine methyltransferase	-1.7945	-1.8615
Phatr2_42452	Unknown diatom specific protein	-1.796	-2.826
Phatr2_37253	Zinc finger MYND domain-containing protein	-1.799	-1.9016
Phatr2_33523	50S ribosomal protein L21	-1.7995	-1.3555
Phatr2_23838	Midasin homolog	-1.8044	-2.0786
Phatr2_28359	60S ribosomal protein L10A	-1.818	-1.5492
c15951-15841	photosystem i protein i (Chloroplast genome)	-1.82	-1.593
Phatr2_4974	WD40-repeat protein	-1.8214	-1.395
Phatr2_22909	LL-diaminopimelate aminotransferase, aspartate aminotransferase	-1.8274	-3.7784
Phatr2_25133	Nucleolar GTP-binding protein 2 (NOG2)	-1.829	-1.9176
Phatr1_26861	DNA directed RNA polymerase I, alpha subunit	-1.834	-2.3308
Phatr2_44555	KRI1 homolog	-1.8364	-2.1322
Phatr2_8720	50S ribosomal protein L17	-1.845	-2.4995
Phatr2_48919	Unknown protein	-1.848	-1.496
Phatr2_34146	60S ribosomal protein L6	-1.852	-1.9015
Phatr2_47290	23S rRNA methyluridine methyltransferase, putative	-1.8582	-2.1808
Phatr2_12679	Brix domain containing protein	-1.8582	-2.2516
Phatr2_11740	Bifunctional orotidine 5'-phosphate decarboxylase/orotate phosphoribosyltransferase protein	-1.8626	-2.7878
Phatr2_16125	60S ribosomal protein L39	-1.8645	-1.9585
Phatr2_46994	U3 small nucleolar ribonucleoprotein protein MPP10	-1.8656	-2.2562
Phatr2_45715	Cysteinyl-tRNA synthetase, putative	-1.8666	-2.4088
c36344-36150	50s ribosomal protein l33 (Chloroplast genome)	-1.8675	-2.0215
Phatr2_11894	23S rRNA methylase	-1.8704	-1.8392
Phatr2_47067	Phosphoribosylglycinamide synthetase, glycinamide ribonucleotide transformylase	-1.8708	-2.9314
Phatr2_44242	U3 small nucleolar RNA-associated protein	-1.8736	-2.6846
Phatr1_54635	Obg/CgtA-like GTPase	-1.8765	-1.7735
Phatr2_47371	Urb2 protein	-1.8812	-2.2808
c11288-10539	Unknown diatom specific protein ycf90 (Chloroplast genome)	-1.888	-1.417
Phatr2_18859	60S ribosomal protein L36	-1.8897	-2.2813
Phatr2_35839	Unknown protein	-1.8915	-2.0975
Phatr2_54981	Ammonium transporter	-1.892	-2.8022
Phatr1_58285	RNA recognition motif protein, chloroplast ribonucleoprotein	-1.899	-2.472
Phatr2_43747	MYND zinc finger protein	-1.8996	-1.464
Phatr2_55079	Pyruvate kinase (PK6)	-1.904	-2.5313
Phatr2_16073	DEAD-box ATP-dependent RNA helicase	-1.905	-1.821
Phatr2_45855	Oxidoreductase	-1.907	-2.266
Phatr2_10310	DNA-directed RNA polymerase I subunit RPA12	-1.9075	-2.0993
Phatr2_35625	Mitochondrial carrier protein	-1.9163	-1.316
Phatr2_32836	RNA binding protein	-1.9255	-1.6172
Phatr2_47198	WD40-repeat protein	-1.928	-2.4706
Phatr2_47947	WD repeat protein, GRWD1-homologue	-1.9285	-1.781
Phatr2_15019	tRNA/rRNA methyltransferase (SpoU) family protein	-1.9288	-1.8782
Phatr2_8457	RNA-binding protein	-1.9305	-1.8755
Phatr2_50630	CCAAT/enhancer binding protein related	-1.9308	-2.0126
Phatr2_44383	W2-domain protein	-1.9318	-2.6952
Phatr2_14176	WD40 repeat-containing protein	-1.9325	-1.5965
Phatr2_46846	Nop53-family protein	-1.9372	-1.5914
Phatr2_3578	tRNA pseudouridine synthase	-1.9404	-2.4254
Phatr2_46012	BAP28-related protein	-1.9418	-2.8076
Phatr2_30965	Radical SAM domain-containing protein	-1.9422	-2.1646
Phatr2_45641	Unknown protein	-1.9478	-1.9328
c36948-41117	Unknown protein (Chloroplast genome)	-1.9496	-1.471
Phatr2_18246	3-phosphoshikimate 1-carboxyvinyltransferase	-1.951	-1.6834
Phatr2_50034	CTP synthase (EC 6.3.4.2)	-1.9526	-1.7466
Phatr2_17545	40S ribosomal protein S3a	-1.953	-1.8312
Phatr2_37596	LTV1-domain protein	-1.9674	-1.2352
Phatr2_14068	DUF171-family protein	-1.9696	-2.393
Phatr2_46320	Eukaryotic translation initiation factor 3	-1.9715	-1.852
Phatr2_44291	60S ribosomal protein L34	-1.979	-1.952
Phatr2_50259	60S ribosomal protein L23	-1.9827	-2.2647
Phatr2_12737	Cold-shock domain protein, CSP-domain protein	-1.9883	-2.266
Phatr2_23324	60S ribosomal protein L11	-1.9926	-1.9336
Phatr2_42926	Programmed cell death protein 2-like	-1.993	-1.887
Phatr2_25549	DEAD box RNA helicase 56 homologue, Ddx56-homologue	-1.9986	-2.2402
Phatr2_44055	23S rRNA (uracil-5-)-methyltransferase, putative	-2.0006	-3.103
Phatr2_15619	60S ribosomal protein L13	-2.002	-2.077
Phatr2_50302	Alpha-ketoglutarate-dependent dioxygenase, AlkB-like	-2.0024	-2.102
c81111-80500	30s ribosomal protein s4 (Chloroplast genome)	-2.0028	-1.9014
Phatr2_19568	RuvB-like DNA helicase	-2.003	-1.7233
Phatr2_51007	U3 small nucleolar ribonucleoprotein protein IMP4	-2.0036	-1.422
Phatr2_19438	Ribosome biogenesis GTPase Lsg1	-2.0102	-1.892
Phatr2_26853	DEAD/DEAH box RNA helicase	-2.0232	-1.5034
Phatr2_19647	Ribosome production factor 2 homolog (RPF2)	-2.0266	-1.3224
Phatr2_45079	Diacylglycerol kinase-related	-2.0314	-2.1696
Phatr2_50886	40S ribosomal protein S14	-2.0355	-1.549
Phatr2_7346	Ribosome biogenesis protein RLP24, ribosomal protein L24-like protein	-2.0363	-2.4717
Phatr2_47058	Pumilio RNA-binding region-containing protein	-2.0384	-1.9566
Phatr2_31494	Phosphoribosyltransferase-related protein	-2.0454	-2.8338
Phatr2_10196	60S ribosomal protein L37	-2.0558	-1.7623
c70990-71913	lysr transcriptional regulator (Chloroplast genome)	-2.057	-1.4225
c17521-17327	ycf33_odosi uncharacterized protein ycf33 (Chloroplast genome)	-2.063	-1.1855
Phatr2_47804	60S ribosomal protein L37A	-2.0635	-1.78
Phatr2_23472	TRM1 tRNA methyltransferase 1 homolog	-2.0682	-2.1026
Phatr2_49533	Nucleotide transporter 1	-2.069	-3.023
Phatr2_19314	40S ribosomal protein S17	-2.0745	-2.146
Phatr2_41601	Cold-shock domain protein	-2.0793	-1.6627
Phatr2_10782	DEAD box RNA helicase	-2.0816	-2.5044
Phatr2_9199	40S ribosomal protein S13	-2.086	-1.8547
Phatr2_39714	DEAD box RNA helicase	-2.0917	-2.7747
Phatr2_44687	Sas10/Utp3 family protein	-2.094	-1.3005
Phatr2_28984	DEAD-box RNA helicase protein, DDX47-homologue	-2.0968	-2.4974
Phatr2_13820	Bystin-family protein	-2.0976	-2.3628
Phatr2_17523	Ribonucleotide-diphosphate reductase small subunit	-2.1048	-1.9352
Phatr2_21323	40S ribosomal protein S24	-2.106	-2.038
Phatr2_47726	Ribosome-associated chaperone zuotin protein	-2.1135	-2.1485
Phatr2_20773	H/ACA ribonucleoprotein complex subunit 4	-2.114	-2.4408
Phatr2_30960	MAK16-like protein	-2.114	-2.21
Phatr2_25375	60S ribosomal protein L13A	-2.1148	-2.0054
Phatr2_9929	Partner of NOB1 homolog (PNO1)	-2.1175	-1.825
Phatr2_45888	Nucleolar complex protein 4 homolog (NOC4)	-2.1374	-2.5102
c72334-72585	50s ribosomal protein l27 (Chloroplast genome)	-2.141	-2.199
Phatr2_26849	40S ribosomal protein S15	-2.1453	-1.8243
Phatr2_10769	40S ribosomal protein S30	-2.1545	-1.9665
Phatr2_48486	SET-domain protein	-2.1618	-2.2624
Phatr2_25714	60S ribosomal protein L15	-2.1618	-2.2525
Phatr2_23959	Polyadenlyte binding protein	-2.166	-2.8037
Phatr2_28234	60S ribosomal protein L8	-2.171	-2.2825
Phatr2_35048	RRM motif protein	-2.1712	-2.5498
Phatr2_45592	2-hydroxyacid dehydrogenase	-2.178	-2.617
Phatr2_23582	Importin beta-2 subunit family protein	-2.181	-2.7405
Phatr2_45621	Flavohemoglobin	-2.1828	-2.8314
Phatr2_50701	40S ribosomal protein S23	-2.183	-2.1488
Phatr2_19413	60S ribosomal protein L38	-2.1857	-2.2742
Phatr2_18579	Nucleolar protein 56 (NOP56)	-2.1864	-2.799
Phatr2_48527	Unknown hypothetical protein	-2.1882	-4.3126
Phatr2_18585	60S ribosomal protein L28	-2.1976	-1.8002
Phatr2_15632	60S acidic ribosomal protein P2	-2.1988	-2.1067
Phatr2_44394	Ribosomal RNA processing protein 1	-2.2014	-2.7384
Phatr2_44042	3'-5' exonuclease family protein	-2.2028	-2.5708
Phatr2_30160	40S ribosomal protein S26	-2.2045	-2.2918
Phatr2_31073	40S ribosomal protein S7	-2.2112	-2.1053
Phatr2_50326	ATP-dependent RNA helicase DOB1	-2.2238	-2.7164
Phatr2_25577	60S ribosomal protein L14	-2.2274	-2.4096
Phatr2_17519	40S ribosomal protein S16	-2.243	-1.8523
Phatr2_36446	Unknown protein	-2.2457	-2.656
Phatr2_46259	ATP-dependent RNA helicase	-2.2476	-1.9296
Phatr2_44807	TAZ zinc finger protein	-2.2556	-2.8778
Phatr2_10544	DUF1253-family protein	-2.26	-2.9698
Phatr2_51066	40S ribosomal protein S19	-2.2618	-2.3587
Phatr2_21538	UTP11-family protein	-2.2634	-2.5398
Phatr1_19507	DEAD box RNA helicase	-2.268	-2.6424
Phatr2_30967	Acetohydroxy acid isomeroreductase (EC 1.1.1.86)	-2.2726	-2.8504
Phatr2_11032	60S ribosomal protein L26	-2.276	-2.2575
Phatr2_17846	60S ribosomal protein L27	-2.2796	-2.2074
Phatr2_5128	20S proteasome beta 5 subunit	-2.2842	-2.1488
Phatr2_30315	60S ribosomal protein L18	-2.2864	-2.177
Phatr2_15032	GrpE-domain protein, possible heat shock protein (HSP-70 COFACTOR)	-2.297	-3.121
c41126-43216	dna-directed rna polymerase beta chain (Chloroplast genome)	-2.2984	-1.4642
Phatr2_30486	40S ribosomal protein S18	-2.303	-2.012
Phatr2_23079	60S ribosomal protein L7A	-2.3244	-2.1564
c102669-103898	translation elongation factor tu (Chloroplast genome)	-2.3444	-1.99
Phatr2_27118	40S ribosomal protein S27a, ubiquitin extension protein	-2.3474	-2.0336
c48299-48907	elongation factor ts (Chloroplast genome)	-2.3558	-1.7828
Phatr2_27821	DEAD-box helicase	-2.3696	-2.8112
c117005-115974	ycf89_odosi uncharacterized protein ycf89 (Chloroplast genome)	-2.3698	-1.6918
c80405-80169	30s ribosomal protein s16 (Chloroplast genome)	-2.377	-2.1193
Phatr2_48920	Fibrillarin-like rRNA methylase	-2.3826	-3.566
Phatr2_13361	60S ribosomal protein L3	-2.3868	-2.2376
Phatr2_17324	40S ribosomal protein S4	-2.391	-2.2613
Phatr2_9983	SNU13-homologue, ribosomal L7Ae family protein	-2.399	-3.0937
Phatr2_15862	Nonsense-mediated mRNA decay protein 3	-2.4022	-2.1516
Phatr2_35966	WD-40 repeat family protein	-2.4022	-2.6482
Phatr2_35020	Grap2 and cyclin-D-interacting protein	-2.403	-1.7568
Phatr2_22774	60S ribosomal protein L7	-2.405	-2.0613
c36146-35928	30s ribosomal protein s18 (Chloroplast genome)	-2.4093	-2.194
Phatr2_27125	60S ribosomal protein L31	-2.4116	-2.194
Phatr2_11703	Small nucleolar ribonucleoprotein complex subunit 13, WD40-repeat protein	-2.4202	-2.5676
Phatr2_32036	Nucleolar complex protein 2 homolog	-2.4298	-2.8792
Phatr2_44395	RNA recognition motif (RRM)-containing protein	-2.4354	-1.8582
Phatr2_48411	40S ribosomal protein S2	-2.4385	-2.155
Phatr2_46735	60S ribosomal protein L21	-2.4514	-2.3676
Phatr2_43135	DEAD box RNA helicase	-2.4514	-3.3788
Phatr2_31718	Inosine monophosphate dehydrogenase	-2.4636	-2.7764
Phatr2_46093	Methyltransferase	-2.4706	-3.309
Phatr2_31919	60S ribosomal protein L5	-2.4795	-2.4383
Phatr2_28562	40S ribosomal protein S11	-2.4808	-1.9803
c83685-81565	phenylalanine trna synthetase (Chloroplast genome)	-2.4857	-1.7747
Phatr2_43840	60S ribosomal protein L30	-2.499	-2.4226
Phatr2_10640	Coproporphyrinogen III oxidase	-2.5004	-3.2698
Phatr2_49119	Hydrolase/acyltransferase family protein	-2.5116	-3.4994
Phatr2_44970	RNA methylase, putative	-2.5142	-3.7592
Phatr2_41234	Unknown protein	-2.5144	-2.877
c47577-48257	30s ribosomal protein s2 (Chloroplast genome)	-2.5364	-1.8634
Phatr2_49286	Unknown protein	-2.5385	-1.563
Phatr2_28694	RACK1-like WD40-repeat protein	-2.5395	-2.1245
Phatr2_25394	Ribosomal RNA methyltransferase, NOP2-like protein	-2.5404	-2.6008
Phatr2_19615	60S ribosomal protein L35	-2.5405	-2.1225
Phatr2_14269	60S ribosomal protein L29	-2.542	-2.4305
Phatr2_39687	60S ribosomal protein L22	-2.556	-2.505
Phatr2_44047	SOF1 homolog	-2.5638	-2.7166
c96633-97163	30s ribosomal protein s5 (Chloroplast genome)	-2.5658	-2.1024
c88894-89541	50s ribosomal protein l4 (Chloroplast genome)	-2.585	-2.516
Phatr2_14145	Pescadillo containing BRCT domain protein	-2.6064	-2.6066
Phatr2_47514	PAXNEB-domain protein, elongation protein 4 homolog	-2.6278	-3.2282
Phatr2_51018	60S ribosomal protein L4	-2.633	-2.1247
Phatr2_14032	DEAD box RNA helicase	-2.6408	-2.7314
Phatr2_16814	Ribosome biogenesis protein, BOP1-homologue	-2.6484	-3.1148
Phatr2_42495	WD40-repeat protein, WD repeat domain 36 homolog (WDR36)	-2.6518	-2.2686
Phatr2_47181	Heat shock transcription factor related	-2.6576	-3.685
c30641-31003	50s ribosomal protein l19 (Chloroplast genome)	-2.6725	-2.203
Phatr2_19552	Nop58p/Nop5p family protein	-2.6748	-3.6318
Phatr2_14450	60S ribosomal protein L7	-2.6966	-2.5028
Phatr2_9989	DEAD box polypeptide 55 (DDX55)	-2.7022	-3.4496
Phatr2_19025	60S ribosomal protein L9	-2.7024	-2.5564
Phatr2_43055	DNA-directed DNA polymerase, DNA polymerase V family protein	-2.7146	-2.6058
c102123-102593	30s ribosomal protein s7 (Chloroplast genome)	-2.7175	-2.0082
Phatr2_28979	60S ribosomal protein L12	-2.7192	-2.673
c35851-35345	photosystem i assembly protein ycf3 (Chloroplast genome)	-2.7226	-2.1796
c84058-83711	photosystem ii protein w (Chloroplast genome)	-2.7246	-1.8328
Phatr2_36226	60S ribosomal protein L18a	-2.7645	-2.638
c95538-96074	50s ribosomal protein l6 (Chloroplast genome)	-2.768	-2.2702
c43246-47493	Unknown protein (Chloroplast genome)	-2.774	-1.83
Phatr2_16688	tRNA methyltransferase	-2.7756	-2.9966
Phatr2_8842	WD40 repeat-containing protein, rRNA processing protein Pwp1 related	-2.7788	-3.302
Phatr2_27905	BRIX-domain protein, putative Peter pan homolog / SSF1 homolog	-2.7925	-2.6788
Phatr2_42570	RRP12-like protein	-2.8024	-2.9428
c100949-101365	30s ribosomal protein s9 (Chloroplast genome)	-2.8025	-2.221
Phatr2_26035	Ribosomal L1 domain-containing protein	-2.8084	-2.5204
Phatr1_60871	RRM-domain protein, nucleolin related	-2.8137	-3.799
Phatr2_47526	U3 snoRNP-associated protein	-2.8184	-3.2412
Phatr2_46993	Unknown protein	-2.8206	-3.0358
c101644-102024	30s ribosomal protein s12 (Chloroplast genome)	-2.8234	-1.9966
c88231-88854	50s ribosomal protein l3 (Chloroplast genome)	-2.833	-2.7618
c96185-96592	50s ribosomal protein l18 (Chloroplast genome)	-2.8443	-2.4345
Phatr2_51897	Nucleolar protein 10, putative	-2.8488	-2.8834
Phatr2_46394	Unknown diatom specific protein	-2.8546	-3.8606
Phatr2_43574	Wdr12-related protein, WD-40 repeat family protein	-2.8568	-2.9152
c61942-63306	conserved hypothetical plastid protein (Chloroplast genome)	-2.8576	-2.3778
Phatr2_8777	rRNA-processing protein EBP2 homolog	-2.8617	-3.0103
Phatr2_44096	23S rRNA m(2)G2445 methyltransferase	-2.879	-3.6372
c92096-92740	30s ribosomal protein s3 (Chloroplast genome)	-2.8792	-2.5838
Phatr2_48308	Unknown diatom specific protein	-2.8824	-3.18
Phatr2_15354	rRNA biogenesis protein RRP5 homologue (partial?)	-2.8838	-4.2668
Phatr2_17974	U3 snoRNP associated protein, RRP9-homologue	-2.889	-3.161
c92773-93189	50s ribosomal protein l16 (Chloroplast genome)	-2.8964	-2.5064
Phatr2_42831	Ribosome biogenesis protein BMS1	-2.905	-3.8312
Phatr2_7893	30S ribosomal protein S15	-2.941	-3.0153
c61526-61864	50s ribosomal protein l20 (Chloroplast genome)	-2.9763	-2.291
Phatr2_13281	Nip7-homolog, putative 60S ribosome subunit biogenesis protein	-3.0054	-4.213
c91100-91159	unknown ORF (Chloroplast genome)	-3.02	-2.721
c95120-95518	30s ribosomal protein s8 (Chloroplast genome)	-3.0213	-2.5278
c98616-98987	30s ribosomal protein s13 (Chloroplast genome)	-3.026	-2.0155
Phatr2_45727	RNA Helicase	-3.0422	-3.6108
Phatr2_2217	Histidine decarboxylase, putative	-3.0505	-1.8655
c94124-94372	50s ribosomal protein l24 (Chloroplast genome)	-3.052	-2.4715
c93758-94123	50s ribosomal protein l14 (Chloroplast genome)	-3.0524	-2.5946
Phatr2_46275	Fatty acid desaturase, putative	-3.0528	-6.7142
Phatr2_13682	40S ribosomal protein SA	-3.065	-2.858
c91703-92050	50s ribosomal protein l22 (Chloroplast genome)	-3.0704	-2.738
Phatr1_52387	Nrap-domain protein	-3.0738	-3.4046
c63390-63620	acyl carrier protein (Chloroplast genome)	-3.0783	-2.364
Phatr2_15757	Small nucleolar ribonucleoprotein U3 component	-3.081	-3.017
c94374-95090	50s ribosomal protein l5 (Chloroplast genome)	-3.0907	-2.6873
c60693-61304	peroxiredoxin ycf42 (Chloroplast genome)	-3.092	-2.2795
c26193-25501	50s ribosomal protein l1 (Chloroplast genome)	-3.1062	-2.7982
c26654-26229	50s ribosomal protein l11 (Chloroplast genome)	-3.1175	-2.8093
Phatr2_47345	tRNA pseudouridine synthase A	-3.132	-2.979
c97184-98455	preprotein translocase subunit secy (Chloroplast genome)	-3.1325	-2.6323
c99026-99418	30s ribosomal protein s11 (Chloroplast genome)	-3.135	-2.7132
c100445-100912	50s ribosomal protein l13 (Chloroplast genome)	-3.1463	-2.5983
Phatr2_45250	Sad1/UNC domain-containing protein	-3.1608	-2.092
c91021-91509	ycf88_odosi uncharacterized protein ycf88 (Chloroplast genome)	-3.2005	-2.8525
c98483-98596	ribosomal protein l36 (Chloroplast genome)	-3.225	-2.655
Phatr2_52316	Aspartate kinase	-3.2324	-2.5266
c99445-100380	rna polymerase alpha subunit (Chloroplast genome)	-3.2328	-2.6202
Phatr2_6258	DUF663-family protein, putative ribosome biogenesis protein TSR1 homologue	-3.3894	-3.3882
Phatr2_43464	Large conserved protein, putative U3 snoRNP protein	-3.4098	-4.1234
c25437-25051	50s ribosomal protein l12 (Chloroplast genome)	-3.4357	-2.9573
Phatr2_2182	Nucleostemin-like protein, Guanine nucleotide-binding protein-like 3 homolog	-3.4914	-3.6982
Phatr2_25666	PWP2-homologue	-3.6094	-4.259
Phatr2_21557	BRIX-homologue	-3.6506	-4.7234
Phatr2_15815	Inorganic H+ pyrophosphatase	-4.2044	-3.9782
Phatr2_47104	Non ribosomal peptide synthase (NRPS)	-4.6688	-1.188

## Sheet: 3. Similar 72h
	Genes with similar regulation after 72 h deprivation of P and N
JGI Phatr gene ID	Description	-P vs. +P 48h	-N vs. +N 48h
Phatr2_43483	Unknown hypothetical protein	6.9978	5.8138
Phatr2_49785	Protein-L-isoaspartate(D-aspartate) O-methyltransferase related	6.4678	6.7852
Phatr2_46796	Unknown diamtom specific protein	6.4146	1.4762
Phatr2_45040	Unknown protein	6.3095	5.2988
Phatr2_44077	NADB domain protein	6.0422	1.9356
Phatr2_52110	Alanine-glyoxylate aminotransferase-like protein	5.8584	2.6056
Phatr2_45053	Unknown protein	5.5628	5.2392
Phatr2_36381	Unknown conserved protein	5.051	2.7225
Phatr2_42816	Unknown diatom specific protein	4.9656	1.9272
Phatr2_44028	Lipase	4.9014	3.0222
Phatr2_50256	Unknown protein	4.6894	4.5092
Phatr2_46949	Unknown diatom specific protein	4.6555	3.821
Phatr2_46953	Unknown diatom specific protein	4.5245	3.7225
Phatr2_35158	Heat shock protein Hsp20 (HSP20A)	4.511	3.0555
Phatr1_47568	Unknown diatom specific protein	4.4542	3.2868
Phatr2_8111	Yippee-family protein	4.4053	5.1312
Phatr2_36435	Unknown protein, NAD/FAD binding protein	4.3236	2.1152
Phatr2_47826	Poly(A) polymerase	4.2895	2.5772
Phatr2_49729	Conserved unknown protein	4.2893	6.9837
Phatr1_57830	Metallophosphatase domain protein	4.2703	1.5067
Phatr2_43314	VIT family protein	4.2163	1.052
Phatr2_30519	Pyruvate carboxylase (PYC1)	4.2138	2.2042
Phatr2_23598	Glyceraldehyde-3-phosphate dehydrogenase (GAPDH_3)	4.1864	1.3174
Phatr2_47847	Arrestin domain protein	4.1845	2.305
Phatr2_13582	AAA domain protein	4.1107	1.984
Phatr2_51970	NADP-dependent malic enzyme	4.0525	1.0918
Phatr2_45021	Unknown diatom specific protein	4.0337	2.1427
Phatr2_48166	DUF179-family protein	3.999	5.579
Phatr1_43024	D-lactate dehydrogenase, 2-hydroxyacid dehydrogenase	3.9626	2.1016
Phatr2_676	P1B, P type ATPase	3.9113	1.1207
Phatr2_49665	Metallophosphatase domain protein	3.8945	1.2535
Phatr2_44546	Aldo/keto reductase family protein	3.8908	1.6674
Phatr2_46492	Polygalacturonase-related protein	3.8658	4.0948
Phatr1_46580	Unknown protein	3.837	5.962
Phatr2_37793	Pirin-domain protein	3.8215	2.3587
Phatr2_45789	Membrane transport protein, putative	3.8146	1.428
Phatr2_47279	bZIP16 (bZIP transcription factor 16)	3.7458	3.243
Phatr2_42569	Helicase associated domain protein	3.7448	1.766
Phatr2_44607	Unknown serine-rich protein	3.7314	1.2506
Phatr2_14600	HNH endonuclease family protein	3.716	3.9885
Phatr2_50492	Unknown diatom specific protein	3.6992	5.8574
Phatr2_47200	Unknown hypothetical protein	3.6952	2.458
Phatr2_48751	Methyltransferase domain protein	3.6837	3.6185
Phatr1_61398	SBDS-domain protein	3.6535	2.057
Phatr2_6848	Maleylacetoacetate isomerase	3.636	1.6263
Phatr2_36981	Heat shock protein Hsp20 (HSP20C)	3.6044	3.7412
Phatr1_34919	CAP effector domain protein	3.604	1.6896
Phatr2_47483	Unknown diatom specific protein	3.582	3.633
Phatr2_36162	Unknown diatom specific protein	3.5436	2.4438
Phatr2_50588	Unknown diatom specific protein	3.5324	2.5566
Phatr2_11423	Leucine-rich repeat family protein	3.5195	1.848
Phatr2_54105	Glyoxalase-like domain protein	3.515	1.5733
Phatr2_43531	TLD-family protein	3.51	1.724
Phatr2_15749	Leucine-rich repeat protein	3.4993	1.907
Phatr2_27889	Pirin domain-containing protein	3.4698	1.8244
Phatr2_48999	LCTP L-lactate permease	3.4614	3.4648
Phatr2_22279	Mitochondrial phosphate carrier, putative	3.4606	5.9502
Phatr2_48445	Phosphatidylinositol-specific phospholipase C related protein	3.431	3.3512
Phatr2_50366	Unknown diatom specific protein	3.4162	5.4926
Phatr2_45054	Beta-lactamase-like protein	3.4078	3.312
Phatr2_34132	Conserved unknown protein	3.4057	2.144
Phatr2_50525	NmrA-like family domain containing protein	3.385	2.4304
Phatr2_48950	Unknown diatom specific protein	3.3814	2.2816
Phatr2_39093	Aspartate aminotransferase family protein	3.3598	2.0782
Phatr2_2761	Purple acid phosphatase	3.3298	1.3238
Phatr2_45356	Nopp34 nucleolar phosphoprotein-like protein, RNA binding protein	3.2872	2.4646
Phatr2_54765	Retropepsin-like protease family protein	3.2494	2.7716
Phatr2_49218	Unknown protein	3.237	1.6775
Phatr2_19089	Gelsolin/severin like protein	3.2284	2.0236
Phatr2_16069	Mercuric reductase	3.2016	2.986
Phatr2_45684	Ferredoxin-domain protein	3.201	2.5054
Phatr2_48626	Unknown protein	3.1836	2.9312
Phatr2_50589	Unknown diatom specific protein	3.1787	2.3403
Phatr2_1103	Calcium-dependent protein kinase	3.176	2.1982
Phatr2_18572	Catalase-peroxidase	3.1602	1.4654
Phatr2_40588	DMT family permease	3.146	5.2465
Phatr2_44441	Large leucine rich repeat protein	3.1254	2.8836
Phatr2_10454	Palmitoyl-protein thioesterase	3.0886	1.5242
Phatr1_35000	Unknown diatom specific protein	3.0842	1.2202
Phatr2_42507	Unknown diatom specific protein	3.0816	1.2838
Phatr2_46718	Unknown diatom specific protein	3.0803	3.587
Phatr2_44531	Protein-L-isoaspartate (D-aspartate) O-methyltransferase	3.0787	3.593
Phatr2_54574	TPR domain protein	3.074	3.9226
Phatr2_49606	Unknown diatom specific protein	3.0352	2.819
Phatr2_50585	Unknown diatom specific protein	3.0336	1.3186
Phatr2_46937	Unknown diatom specific protein	3.0294	3.0542
Phatr2_48195	Unknown protein	3.024	3.2556
Phatr2_44987	Unknown protein	3.0034	2.294
Phatr2_46377	Unknown diatom specific protein	2.995	2.4876
Phatr2_43225	COPI associated protein, putative	2.98	2.8555
Phatr2_44174	5'-Nucleotidase or metallophosphoesterase	2.9734	4.7174
Phatr2_10581	NAD(P) transhydrogenase, alpha subunit	2.967	1.3098
Phatr2_49461	Unknown protein	2.9527	1.6537
Phatr2_39627	S-adenosylmethyltransferase	2.9378	1.8878
Phatr2_44260	Alpha/beta hydrolase fold protein	2.9152	2.7456
Phatr2_34805	S-adenosylmethionine-dependent methyltransferase/ methyltransferase/ thiopurine S-methyltransferase	2.8846	2.932
Phatr2_44201	Unknown protein	2.8838	2.4236
Phatr2_38829	Unknown diatom specific protein	2.846	2.495
Phatr2_49281	Unknown protein	2.8258	4.262
Phatr2_43175	Unknown diatom specific protein	2.8185	7.51
Phatr2_9476	3-methyl-2-oxobutanoate dehydrogenase	2.8038	5.6566
Phatr2_47597	Alginate lyase	2.7644	2.1792
Phatr2_50500	NAD-dependent epimerase/dehydratase, putative	2.7595	1.7543
Phatr2_16261	Leucine-rich repeat protein	2.7542	1.4196
Phatr2_45908	Unknown conserved protein	2.7482	1.714
Phatr2_45824	Amino acid transporter	2.7468	1.1412
Phatr2_48004	Unknown diatom specific protein	2.7257	6.1743
Phatr2_31433	ABC transporter family protein	2.7256	2.7546
Phatr2_51245	Propionyl-CoA carboxylase, alpha subunit	2.722	1.585
Phatr2_9912	Peptide methionine sulfoxide reductase	2.7206	2.2166
Phatr1_39041	Unknown diatom specific protein	2.7122	3.9966
Phatr2_44440	Unknown hypothetical protein	2.7104	1.4262
Phatr2_49007	Unknown diatom specific protein	2.6936	2.4318
Phatr2_43885	Unknown diatom specific protein	2.6932	3.1448
Phatr2_51134	Heat shock protein 101 (Hsp101)	2.6482	1.476
Phatr2_28874	ELC-like protein	2.6435	1.1505
Phatr2_43653	Unknown protein	2.633	2.0042
Phatr2_47548	Large unknown protein	2.619	2.229
Phatr2_34800	Oxidoreductase family protein	2.597	1.2447
Phatr2_38498	Membrane transporter family protein	2.5924	3.6266
Phatr2_23629	Cation transporting ATPase	2.5862	2.0284
Phatr2_54954	Calcium binding protein	2.5844	1.6306
Phatr2_42479	ZIP-type zinc transporter	2.5838	2.7758
Phatr2_33318	Unknown diatom specific protein	2.582	1.7356
Phatr2_44109	Annexin	2.5794	1.7138
Phatr2_15801	DUF1349-family protein	2.569	2.3032
Phatr2_44024	Unknown protein	2.5506	2.4362
Phatr2_42604	Unknown protein	2.5246	5.7956
Phatr2_16481	LHCR10, fucoxanthin chlorophyll a/c protein	2.5145	4.1985
Phatr2_27817	Small ubiquitin-like modifier, SUMO-homologue	2.508	1.7222
Phatr2_48049	TRD6 (Tryptophan Rich Domain 6)	2.5038	2.0784
Phatr2_38095	Chloride transporter, ClC family	2.4965	1.107
Phatr2_44694	M6 family metalloprotease domain protein (SMP1)	2.486	1.9066
Phatr2_43794	Unknown diatom specific protein	2.477	4.5016
Phatr1_34926	Nucleoside triphosphate hydrolase domain-containing protein	2.4545	1.797
Phatr2_44454	Metallo-beta-lactamase superfamily protein	2.445	2.5602
Phatr2_46830	Delta 5 fatty acid desaturase (PTD5a)	2.4434	1.7776
Phatr2_47257	predicted protein	2.4356	1.5478
Phatr2_44835	FYVE-domain containing RING-finger protein	2.4205	4.4045
Phatr2_50303	ATG8 (Autophagy-related protein 8)	2.413	2.4378
Phatr2_46950	Unknown diatom specific protein	2.4	1.9937
Phatr2_21006	Calcium-dependent protein kinase	2.3944	1.4766
Phatr2_30466	NAD-dependent epimerase/dehydratase	2.387	4.3153
Phatr2_44705	Metalloprotease domain protein	2.3847	1.806
Phatr2_48309	Unknown protein	2.3764	3.3054
Phatr2_25840	Nicotinamide nucleotide transhydrogenase (NNT)	2.3608	1.885
Phatr2_545	Beta-glucosidase	2.349	1.549
Phatr2_37257	Myb-like DNA-binding domain protein	2.3438	1.6642
Phatr2_21988	Pyruvate orthophosphate dikinase (PPdK)	2.3394	2.8998
Phatr2_44838	FYVE-domain containing RING-finger protein	2.3374	4.508
Phatr2_45431	Histone deacetylase, ANK-repeat family protein	2.3086	1.4498
Phatr2_46484	BSD-domain protein	2.2988	2.3306
Phatr2_49880	Phaeodactylum specific protein	2.287	2.8614
Phatr2_49282	Unknown hypothetical protein	2.28	2.7246
Phatr2_33631	Oxidoreductase domain protein	2.277	1.299
Phatr2_47042	predicted protein	2.2718	1.1074
Phatr1_46553	Unknown hypothetical protein	2.266	1.7038
Phatr2_44177	5'-Nucleotidase or metallophosphoesterase	2.265	5.0482
Phatr2_45247	Phosphodiesterase domain protein	2.2572	1.793
Phatr2_48310	Selenoprotein-domain containing protein	2.2506	2.3702
Phatr2_12740	Fatty-acid amide hydrolase	2.2464	2.2986
Phatr2_13175	Phenylalanine 4-hydroxylase	2.246	2.4312
Phatr2_43479	predicted protein	2.244	2.2285
Phatr2_50022	Unknown protein	2.2435	4.7495
Phatr2_43961	DUF829-family protein	2.2422	1.1052
Phatr2_48347	predicted protein	2.217	1.183
Phatr2_48718	DUF318-domain protein, putative integral membrane protein	2.2036	4.1696
Phatr2_49011	Ankyrin repeat family protein	2.195	1.0826
Phatr2_55097	Calcium binding domain protein	2.193	2.5314
Phatr2_49431	Unknown protein	2.188	1.3296
Phatr2_54219	Dihydrolipoamide branched chain transacylase E2 (DHLTA_4)	2.1832	3.9634
Phatr2_55138	Unknown protein	2.1822	1.604
Phatr2_40753	dsCYC8, cyclin family protein	2.1774	4.3864
Phatr2_1199	Leucine-rich repeat family protein	2.167	3.1
Phatr2_50576	Integral membrane protein, putative	2.1656	1.6646
Phatr1_46563	Alcohol dehydrogenase	2.16	2.3405
Phatr2_35165	Unknown protein	2.1578	2.3686
Phatr2_39719	Unknown protein	2.1488	1.41
Phatr2_36312	DUF221-domain protein	2.142	1.3932
Phatr2_42743	Rhomboid family protein	2.1218	1.2048
Phatr2_34636	Unknown hypothetical protein	2.1172	1.862
Phatr2_48684	WD40 repeat-containing protein	2.1106	3.8006
Phatr2_49251	SEC14-domain protein	2.109	2.2038
Phatr2_48883	predicted protein	2.1052	1.0378
Phatr2_43214	AMP-forming acyl-CoA synthetase/ligase	2.0898	4.7292
Phatr2_19954	Globin-like protein	2.0842	1.0202
Phatr2_47973	predicted protein	2.0767	1.6707
Phatr2_44029	Heat shock transcription factor	2.0758	1.5
Phatr2_843	Methylcrotonoyl-CoA carboxylase alpha subunit	2.072	1.6018
Phatr2_35739	DUF202-family protein	2.0625	1.2595
Phatr2_22315	Mitochondrial phosphate carrier protein, putative	2.0623	3.2385
Phatr2_46867	Patched family protein	2.0556	2.7034
Phatr2_16222	P-type ATPase (P-ATPase) superfamily protein	2.0517	2.0887
Phatr2_41947	Dehydrogenase	2.0378	2.181
Phatr2_33342	Glutathione S-transferase, ECM4-domain protein	2.0342	1.943
Phatr2_49939	predicted protein	2.0272	1.526
Phatr2_36026	Unknown diatom specific protein	2.0176	2.0828
Phatr2_13356	G6PDH/6PGDH fusion protein	2.017	2.1832
Phatr2_49730	Antibiotic biosynthesis monooxygenase related protein	2.01	2.5558
Phatr2_43244	predicted protein	2.0043	1.0507
Phatr2_32772	Methyltransferase, putative	2.0006	1.2436
Phatr2_43095	TPR-repeat protein	1.9974	1.5322
Phatr2_47167	Large unknown Phaeodactylum specific protein	1.995	2.145
Phatr2_12329	Glycosyltransferase	1.993	1.8425
Phatr2_50390	Probable cell surface glycoprotein	1.9925	2.1175
Phatr2_47817	WD40-repeat protein	1.9858	1.8912
Phatr2_48766	Flavin reductase-like, FMN-binding protein	1.9856	2.3404
Phatr2_19094	predicted protein	1.9834	1.117
Phatr2_49596	Heat shock transcription factor	1.981	1.338
Phatr2_16168	Aspartic protease	1.9703	1.672
Phatr2_46607	Mitochondrial carnitine/acylcarnitine carrier protein	1.9632	4.3877
Phatr2_47844	Unknown hypothetical protein	1.9578	2.3664
Phatr2_50457	Mechanosensitive ion channel, putative	1.9466	3.6198
Phatr2_47839	G8 domain-containing protein	1.9438	1.1042
Phatr2_43383	TCP11-domain protein	1.942	2.5968
Phatr2_50321	Cysteine peptidase	1.9373	2.3745
Phatr2_54153	PLAC8 family protein	1.937	1.7335
Phatr2_42530	Unknown conserved protein	1.9325	2.571
Phatr2_37918	Death-specific protein related, EF-hand motif protein	1.9306	1.7508
Phatr2_45895	Unknown protein	1.9286	2.0624
Phatr2_49854	NmrA-domain protein	1.9256	1.269
Phatr2_8445	RNA recognition motif protein	1.921	2.361
Phatr2_18180	LHCR7, fucoxanthin chlorophyll a/c protein	1.9032	1.5792
Phatr1_42730	Unknown protein	1.901	1.906
Phatr2_49555	Cyclase homology domain protein	1.8954	1.8762
Phatr2_36843	Transporter, putative	1.8924	2.974
Phatr2_33436	Unknown protein	1.8905	3.3405
Phatr2_50345	Zinc finger CCCH domain-containing protein	1.89	2.914
Phatr2_4003	predicted protein	1.8892	1.0826
Phatr2_49355	Zinc finger CCCH domain-containing protein	1.881	2.857
Phatr2_34489	Esterase/Lipase family protein	1.8782	1.7338
Phatr2_34543	Cellulase-related protein	1.8736	2.0486
Phatr2_50306	Unknown protein	1.873	2.6378
Phatr2_44131	predicted protein	1.867	1.4046
Phatr2_43874	EamA-like transporter family protein	1.859	1.2574
Phatr2_48608	Unknown diatom specific protein	1.855	1.5808
Phatr2_13553	Choline transporter-like protein	1.8512	2.0084
Phatr2_34003	RING-finger protein	1.8506	3.2038
Phatr2_12436	Adenylate kinase	1.844	2.437
Phatr2_49228	predicted protein	1.8334	1.6208
Phatr2_11021	3-methyl-2-oxobutanoate dehydrogenase	1.8326	3.012
Phatr2_47387	predicted protein	1.8286	1.6914
Phatr2_48878	Unknown diatom specific protein	1.826	2.0488
Phatr2_45080	Unknown diatom specific protein	1.8234	1.3916
Phatr2_36840	PGR5-like protein	1.8212	2.803
Phatr2_39288	Unknown diatom specific protein	1.812	2.4508
Phatr2_46400	Phospholipase D domain protein	1.8104	2.1594
Phatr2_45851	Peptidyl-prolyl cis-trans isomerase, cyclophilin-type	1.8088	2.5486
Phatr2_23497	ABC transporter family protein	1.8068	1.1878
Phatr2_22404	PK1 (Pyruvate Kinase 1)	1.8065	3.3075
Phatr2_47497	predicted protein	1.8024	1.5372
Phatr2_43686	P36-like protein homologue	1.7964	2.392
Phatr2_47097	Complex I intermediate-associated protein 30	1.792	1.801
Phatr2_7337	Got1-domain containing protein	1.791	3.094
Phatr2_44266	SNARE associated Golgi protein, putative	1.7893	1.9288
Phatr2_36848	Choline transporter, putative	1.7868	2.5392
Phatr2_46602	Unknown diatom specific protein	1.784	1.8038
Phatr2_49733	Unknown protein	1.7838	2.2774
Phatr2_38772	Unknown hypothetical protein	1.7836	2.1908
Phatr2_48379	Unknown conserved protein	1.7826	1.394
Phatr2_50428	Adenylate/guanylate cyclase domain protein	1.7815	1.149
Phatr2_45867	Unknown diatom specific protein	1.779	1.2538
Phatr2_37144	Transcriptional coactivator p15	1.778	1.9548
Phatr2_43226	Cyclin P3 (CYCP3)	1.7778	1.0822
Phatr2_26934	6-phosphogluconate dehydrogenase (6PGDH)	1.7723	1.413
Phatr2_48159	MATE family protein	1.7698	2.3794
Phatr2_48634	Unknown protein	1.7684	2.3058
Phatr2_44995	predicted protein	1.763	1.3965
Phatr1_42599	Sodium/hydrogen exchanger, putative	1.7505	2.832
Phatr2_15937	predicted protein	1.747	1.1225
Phatr2_48252	ZZ type zinc-finger protein	1.7434	2.452
Phatr2_48365	RabGAP/TBC domain-containing protein	1.7314	2.3478
Phatr2_42481	predicted protein	1.727	1.4902
Phatr2_14294	PITH-domain protein	1.716	1.2496
Phatr2_45312	Transporter, putative	1.71	3.2034
Phatr2_48636	Glutathione peroxidase domain-containing protein	1.7074	3.0586
Phatr2_45802	HECT domain protein	1.7062	2.3182
Phatr2_9947	Sugar transporter	1.704	3.5148
Phatr2_49907	predicted protein	1.702	1.0314
Phatr2_38622	Unknown hypothetical protein	1.6957	3.678
Phatr2_45758	NADPH-cytochrome P450 oxydoreductase related protein	1.6916	1.6406
Phatr2_46315	Unknown diatom specific protein	1.6912	2.2306
Phatr2_33028	SCP-like extracellular protein	1.6892	1.6926
Phatr2_43234	Low-CO2 inducible protein, putative	1.686	1.836
Phatr2_47530	Unknown diatom specific protein	1.675	1.3404
Phatr2_43224	predicted protein	1.668	1.006
Phatr2_35594	Threonine synthase	1.665	1.2035
Phatr2_46310	predicted protein	1.662	1.8484
Phatr2_46493	Choline dehydrogenase, putative	1.662	1.196
Phatr2_37053	predicted protein	1.6602	1.5974
Phatr2_37848	META domain protein	1.654	1.329
Phatr2_45959	phosphodiesterase/alkaline phosphatase	1.6392	1.382
Phatr2_46138	Unknown diatom specific protein	1.6323	2.1163
Phatr2_49352	Autophagy-related protein homolog ATG2	1.6265	1.8275
Phatr2_50616	COG3899-domain protein, putative ATPase	1.626	1.257
Phatr2_49657	Unknown protein	1.613	2.8228
Phatr2_16683	Hydroxyacylglutathione hydrolase, glyoxalase II (GLO_2)	1.6118	1.2176
Phatr2_43467	Cytochrome P450 family protein	1.61	1.522
Phatr2_45048	Unknown protein	1.6006	2.3926
Phatr2_42528	Unknown conserved protein	1.599	1.722
Phatr2_12331	Purple acid phosphatase	1.5972	1.9177
Phatr2_48027	Unknown protein	1.596	2.8534
Phatr2_22353	Sodium/hydrogen exchanger	1.596	2.6466
Phatr2_1534	Anion exchange family protein	1.5936	2.711
Phatr2_43856	Lipase	1.5934	1.9502
Phatr2_49632	UEV and Vps23-domain protein	1.593	1.952
Phatr2_46743	Unknown protein	1.5878	1.9704
Phatr2_50617	predicted protein	1.5875	1.365
Phatr2_44359	predicted protein	1.5868	1.8546
Phatr2_34085	Unknown protein	1.5852	1.2354
Phatr2_48696	Unknown diatom specific protein	1.5832	2.4284
Phatr2_40078	Unknown hypothetical protein	1.5713	2.2565
Phatr2_46895	Unknown conserved protein	1.5702	1.4986
Phatr2_51511	Rab5-like protein	1.5675	2.464
Phatr2_49670	Leucine-rich repeat protein	1.5668	1.6852
Phatr2_7629	Guanosine polyphosphate pyrophosphohydrolase/synthetase	1.5622	4.0677
Phatr2_44256	MYB-related transcription factor	1.561	4.5598
Phatr2_45440	predicted protein	1.5598	1.5388
Phatr2_43378	predicted protein	1.5586	1.3172
Phatr2_54800	Carotenoid isomerase-like protein	1.558	1.4904
Phatr2_46220	MEMO1-like protein	1.5572	1.8378
Phatr2_38777	Unknown diatom specific protein	1.5515	2.918
Phatr2_46384	Glycine decarboxylase T-protein (GDCT_1)	1.5506	2.5452
Phatr2_45280	predicted protein	1.5488	1.722
Phatr2_45394	predicted protein	1.5458	1.5243
Phatr2_48607	Unknown protein	1.5396	1.2562
Phatr2_12243	Peptide methionine sulfoxide reductase	1.5373	2.1177
Phatr2_36001	DUF647-family protein	1.5332	1.8364
Phatr2_48596	MFS transporter	1.531	2.6534
Phatr2_47797	ABI-domain protein	1.5305	1.9755
Phatr1_59539	DUF500-family protein	1.526	2.1215
Phatr2_45084	TPR-repeat protein	1.5258	1.6858
Phatr2_46063	predicted protein	1.522	1.2715
Phatr2_8760	Protein kinase	1.521	2.076
Phatr2_43046	dsCYC3, cyclin-family protein	1.5192	2.7844
Phatr2_46406	Unknown diatom specific protein	1.5154	1.9418
Phatr2_50213	Unknown conserved protein	1.5087	2.9673
Phatr2_8860	Phospholipid:diacylglycerol acyltransferase	1.5052	1.257
Phatr2_43911	Unknown protein	1.5048	4.3666
Phatr2_43499	predicted protein	1.5048	1.2874
Phatr2_46566	predicted protein	1.497	1.2148
Phatr2_46222	Unknown hypothetical protein	1.493	2.2698
Phatr2_35095	predicted protein	1.4906	1.2822
Phatr2_46465	RING zinc-finger protein	1.4876	3.1496
Phatr2_31322	predicted protein	1.4863	1.0905
Phatr2_43360	DUF2061-domain protein	1.4858	1.4634
Phatr2_17683	predicted protein	1.4822	1.4518
Phatr2_46194	Nucleotide-sugar transporter	1.475	1.2332
Phatr2_47876	Unknown diatom specific protein	1.4738	1.6052
Phatr2_32634	TAT (Twin-Arginine Translocation) pathway signal sequence motif protein	1.466	1.8645
Phatr2_35582	predicted protein	1.4648	1.2136
Phatr2_44294	Unknown diatom specific protein	1.4646	2.0964
Phatr2_45141	3-hydroxyisobutyrate dehydrogenase	1.4568	2.2335
Phatr2_44433	Unknown protein	1.4554	2.0488
Phatr2_44012	Metallophosphatase domain protein	1.4554	1.8876
Phatr2_47472	RNaseH-domain protein	1.4488	1.417
Phatr2_47517	Glycosyl transferase family protein	1.4478	2.306
Phatr2_43777	Unknown protein	1.4456	1.6934
Phatr2_33858	Unknown diatom specific protein	1.4414	2.368
Phatr2_42824	DNA-binding heat shock factor	1.4408	1.2408
Phatr2_50635	Conserved unknown protein	1.4212	1.6902
Phatr2_39797	Globin-like protein	1.4212	1.7352
Phatr2_22398	AFG1-like ATPase family protein	1.4183	1.2622
Phatr2_43746	Unknown conserved protein	1.4174	1.6066
Phatr2_46086	GCN20-like protein	1.4164	1.7308
Phatr2_48642	predicted protein	1.412	1.1158
Phatr2_4283	Alternative oxidase	1.4115	1.788
Phatr2_16430	NADH dehydrogenase	1.411	1.5995
Phatr2_36098	Unknown protein	1.4085	1.0148
Phatr2_36842	Choline transporter-like protein	1.4056	2.709
Phatr2_13975	DUF1445-family protein	1.4038	1.6666
Phatr2_44994	predicted protein	1.3995	1.4645
Phatr2_46903	predicted protein	1.398	1.365
Phatr2_28009	3-oxo-5-alpha-steroid 4-dehydrogenase family protein	1.3892	1.3872
Phatr2_54409	Ferric reductase 4 (FRE4)	1.387	2.0667
Phatr2_38497	Synaptobrevin family protein	1.3856	1.7402
Phatr2_48067	Unknown protein	1.3854	1.3486
Phatr2_48210	Cyclin P1 (CYCP1)	1.3783	1.3737
Phatr2_44194	Unknown diatom specific protein	1.3776	1.3112
Phatr2_42578	Protein phosphatase inhibitor, putative	1.3737	1.2473
Phatr2_17928	predicted protein	1.373	1.3487
Phatr2_45136	predicted protein	1.3692	1.8536
Phatr2_48675	Unknown protein	1.365	1.6055
Phatr2_47572	Unknown diatom specific protein	1.3635	1.7915
Phatr2_51931	predicted protein	1.3634	1.3854
Phatr2_49842	Sodium-dependent phosphate transporter	1.3626	1.9792
Phatr2_46423	Serine incorporator	1.3626	1.6218
Phatr2_50435	predicted protein	1.362	1.6433
Phatr2_49237	Unknown diatom specific protein	1.3616	1.848
Phatr2_10902	N-acetylglutamate synthase, putative	1.3606	2.2894
Phatr1_46542	predicted protein	1.3598	1.3356
Phatr2_43013	Unknown diatom specific protein	1.3588	1.8418
Phatr2_41109	Homeobox protein	1.3572	1.5408
Phatr2_34971	Histone H4 isoform 1a (H4-1a)	1.3558	1.1427
Phatr2_43815	predicted protein	1.3517	1.0843
Phatr2_45074	Unknown protein	1.3492	1.532
Phatr2_46709	predicted protein	1.3476	1.6652
Phatr2_46212	Leucine rich repeat protein	1.3426	1.6996
Phatr2_49751	MreB/Mbl protein	1.3406	1.4012
Phatr2_32327	BSD domain protein	1.3385	1.774
Phatr2_48597	Helicase associated domain protein	1.3384	1.752
Phatr2_53980	GEL1 (Gelsolin 1)	1.3384	1.501
Phatr2_43892	Unknown protein	1.3336	2.1298
Phatr2_36976	Tryptophan/tyrosine permease family protein	1.3315	1.4717
Phatr2_40662	Unknown diatom specific protein	1.3302	2.2706
Phatr2_47001	predicted protein	1.3212	1.1048
Phatr2_44667	Unknown diatom specific protein	1.3206	1.6862
Phatr2_35616	Unknown hypothetical protein	1.3204	1.6478
Phatr2_47902	predicted protein	1.3088	1.265
Phatr2_45403	Outer membrane protein, putative	1.3036	1.0728
Phatr2_50605	DUF563-family protein	1.3022	3.066
Phatr2_44316	Ankyrin repeat domain protein	1.3017	2.7417
Phatr2_45953	Mitochondrial Rho GTPase (MIRO)	1.301	2.6836
Phatr2_29711	V-type proton ATPase subunit E, putative	1.299	1.7044
Phatr2_44411	Thioredoxin-like protein	1.298	1.7512
Phatr2_45130	predicted protein	1.2928	1.3072
Phatr2_44656	predicted protein	1.2928	1.8562
Phatr2_47462	Unknown protein	1.276	1.3244
Phatr2_45755	Taurine catabolism dioxygenase TauD-type	1.2752	2.792
Phatr2_6066	DUF2453-family protein	1.2735	3.4235
Phatr2_34923	Type 1 glutamine amidotransferase domain protein	1.2702	1.6576
Phatr2_45436	Unknown hypothetical protein	1.2693	1.8035
Phatr2_50398	Unknown diatom specific protein	1.268	1.7585
Phatr2_37779	Ankyrin repeat domain protein	1.259	1.4468
Phatr2_47648	predicted protein	1.2543	1.7167
Phatr2_43679	WD40 repeat protein	1.253	4.008
Phatr2_32260	Unknown diatom specific protein	1.2528	1.8798
Phatr2_43917	Inositol polyphosphate 5-phosphatase (INPP5c)	1.2526	1.7232
Phatr2_46500	Ion channel regulatory protein UNC-93, putative	1.2488	1.709
Phatr2_46579	Short chain dehydrogenase	1.2484	2.2196
Phatr2_46995	predicted protein	1.245	1.5406
Phatr2_45439	Unknown conserved protein	1.2448	1.1906
Phatr2_50531	predicted protein	1.2444	1.3478
Phatr2_44116	predicted protein	1.2438	1.1962
Phatr2_42828	CELF3-related protein	1.2436	2.0172
Phatr2_43530	Ion channel	1.2418	3.087
Phatr2_2607	predicted protein	1.2384	1.5004
Phatr2_48361	DNA-binding heat shock factor	1.235	1.923
Phatr2_50141	Unknown conserved protein	1.2334	1.43
Phatr2_47686	bZIP8 (bZIP transcription factor 8)	1.2273	1.36
Phatr2_50542	Mitochondrial substrate carrier family protein	1.2255	4.2073
Phatr2_32665	predicted protein	1.2224	1.0898
Phatr2_50038	Unknown diatom specific protein	1.2212	1.2046
Phatr2_11217	ATP-dependent protease, ATP-binding subunit ClpX	1.2208	2.3488
Phatr2_45116	E3 ubiquitin-protein ligase	1.2174	1.7452
Phatr2_50123	Ion transport protein	1.2145	2.4275
Phatr2_45940	predicted protein	1.2142	1.3116
Phatr2_15495	Glucokinase	1.2115	1.6285
Phatr2_54757	Ankyrin repeat domain protein	1.2086	1.4902
Phatr2_20310	Short chain acyl-CoA dehydrogenase	1.2082	1.8666
Phatr2_15844	V-type H-ATPase subunit H	1.2066	1.5448
Phatr2_46118	predicted protein	1.2042	1.5668
Phatr2_44931	predicted protein	1.202	1.7566
Phatr2_46029	Formin homology 2 domain protein	1.2005	1.485
Phatr2_42791	predicted protein	1.1988	1.7702
Phatr2_50045	GAL4-domain protein	1.1908	1.1222
Phatr2_43299	predicted protein	1.189	1.3373
Phatr2_44461	Unknown protein	1.1878	1.8358
Phatr2_47296	predicted protein	1.1854	1.1104
Phatr2_44049	predicted protein	1.1835	1.5255
Phatr2_49592	Cytidine deaminase-like protein	1.181	2.5972
Phatr2_47520	PqiA-domain protein	1.181	1.3637
Phatr2_42880	predicted protein	1.1805	1.299
Phatr2_40731	predicted protein	1.1786	1.1052
Phatr2_52343	Iron permease 1, ZIP family transporter	1.1737	1.6227
Phatr2_47769	Sugar transporter, putative	1.1706	1.878
Phatr2_52444	Caltractin (CATR2)	1.1693	1.7245
Phatr2_50039	bZIP6_PAS	1.169	1.29
Phatr2_3656	predicted protein	1.1662	1.1622
Phatr2_47747	Unknown diatom specific protein	1.1658	2.352
Phatr2_47023	Unknown diatom specific protein	1.1655	2.2277
Phatr2_49711	Unknown diatom specific protein	1.164	1.9732
Phatr2_11811	Enoyl-CoA hydratase/isomerase	1.163	1.6675
Phatr2_33402	predicted protein	1.161	1.0325
Phatr2_49652	Carboxyl-terminal protease	1.1598	3.7338
Phatr2_50364	predicted protein	1.1596	1.5476
Phatr2_48358	predicted protein	1.1588	1.394
Phatr2_48132	Unknown diatom specific protein	1.1546	1.8998
Phatr2_43361	Unknown diatom specific protein	1.1495	1.727
Phatr2_38720	LHCX4, fucoxanthin chlorophyll a/c protein	1.1485	1.6025
Phatr2_46499	predicted protein	1.1456	1.1078
Phatr2_46851	Unknown protein	1.1442	1.1984
Phatr2_31632	Unknown protein	1.1442	1.987
Phatr2_37052	Heat shock transcription factor (HSF3a)	1.1394	1.0986
Phatr2_50027	predicted protein	1.1373	1.7767
Phatr2_11888	HMG (high mobility group) box protein	1.135	1.708
Phatr2_45419	IQ calmodulin-binding motif protein	1.1348	1.5082
Phatr1_52392	Phospholipase C like protein	1.1288	1.3486
Phatr2_50184	Unknown hypothetical protein, serine-rich protein	1.126	1.327
Phatr2_42812	Unknown conserved protein	1.1254	2.4142
Phatr2_46265	predicted protein	1.1232	1.8144
Phatr1_36162	predicted protein	1.117	1.128
Phatr2_47531	Unknown diatom specific protein	1.117	1.6372
Phatr2_49867	Fatty acid elongase	1.1165	1.2978
Phatr2_49869	Unknown diatom specific protein	1.1146	1.2532
Phatr2_43310	predicted protein	1.1108	1.3934
Phatr2_44570	predicted protein	1.1085	1.4525
Phatr2_35856	Unknown protein	1.108	1.389
Phatr2_35461	Unknown evolutionary conserved protein	1.1068	1.0132
Phatr2_20082	predicted protein	1.1046	1.656
Phatr2_7721	predicted protein	1.1035	1.1078
Phatr2_44229	Autophagy-related protein 11	1.1024	2.009
Phatr2_41504	Unknown diatom specific protein	1.0972	1.8368
Phatr2_49003	Cytochrome b5-domain protein	1.0916	1.9614
Phatr2_48105	Unknown diatom specific protein	1.0908	1.8152
Phatr2_35818	O-6-methylguanine DNA methyltransferase related protein	1.0905	2.257
Phatr2_48422	predicted protein	1.0905	1.859
Phatr2_16052	Polygalacturonase-related	1.0902	1.257
Phatr2_44466	Unknown diatom specific protein	1.0886	1.4224
Phatr2_4227	predicted protein	1.0862	1.733
Phatr2_47166	Unknown protein	1.0814	1.6634
Phatr2_48725	Unknown hypothetical protein	1.0793	1.678
Phatr2_54355	Thiamine pyrophosphate (TPP) family protein	1.0793	1.7767
Phatr2_54658	Adhesin-like protein	1.0788	1.798
Phatr2_33512	SMC-domain protein	1.074	1.8784
Phatr2_46746	O-fucosyltransferase-like protein	1.0734	2.3464
Phatr2_42498	Unknown diatom specific protein	1.073	1.788
Phatr2_46173	bZIP17 (bZIP transcription factor 17)	1.071	1.1582
Phatr2_38760	Unknown diatom specific protein	1.067	1.631
Phatr2_36915	predicted protein	1.0652	1.3582
Phatr2_40068	Unknown diatom specific protein	1.0616	1.3848
Phatr2_3851	DUF124-family protein	1.0567	1.1327
Phatr2_15929	predicted protein	1.0564	1.2544
Phatr2_46420	DUF2435-domain containing protein	1.0548	2.5492
Phatr2_1769	Guanine deaminase, putative	1.0524	1.7598
Phatr2_1719	predicted protein	1.0524	1.2958
Phatr2_28056	5-methyltetrahydropteroyltriglutamate--homocysteine S-methyltransferase	1.05	1.1084
Phatr2_39668	gag protein	1.0425	1.4385
Phatr2_41624	Lipase class 3 protein	1.0392	1.8404
Phatr2_54892	Von Willebrand factor type A (vWA) domain protein	1.0352	2.9966
Phatr2_46798	hypothetical protein containing glutathione peroxidase domain	1.0264	1.7188
Phatr2_13710	DUF482-family protein	1.0238	2.0028
Phatr2_33645	predicted protein	1.0232	1.5142
Phatr2_46620	roadblock-related dynein light chain	1.0227	1.6063
Phatr2_50167	predicted protein	1.022	1.2556
Phatr2_46852	Unknown protein	1.0188	1.1864
Phatr2_45761	predicted protein	1.0182	1.0468
Phatr2_45338	Unknown protein	1.018	1.403
Phatr2_45596	predicted protein	1.0164	1.7188
Phatr2_45012	RING finger protein	1.0127	4.291
Phatr2_43407	predicted protein	1.012	1.2054
Phatr2_19518	Threonine dehydratase	1.0103	1.8007
Phatr2_9388	predicted protein	1.0102	1.671
Phatr2_49734	DUF672-family protein	1.0094	1.6238
Phatr2_49391	Transmembrane amino acid transporter	1.007	2.0724
Phatr2_16669	Autophagy-related protein homolog	1.0035	1.622
Phatr2_49129	Unknown conserved protein	1.003	1.2814
Phatr2_51609	Tyrosine aminotransferase	1.0028	3.7422
Phatr2_40048	Ribosome recycling factor	-1.001	-1.879
Phatr2_49462	predicted protein	-1.0022	-1.6704
Phatr2_46837	Nucleolar protein 14, NOP14-homolog	-1.0032	-2.038
Phatr2_48590	predicted protein	-1.004	-2.033
Phatr2_41282	Ribosome recycling factor	-1.0047	-2.1067
Phatr1_35008	UMP-CMP kinase	-1.0072	-1.071
c53706-54434	atp synthase cf0 a chain subunit iv (Chloroplast genome)	-1.0084	-2.6594
Phatr2_44520	predicted protein	-1.0086	-1.544
Phatr2_35513	predicted protein	-1.0095	-1.403
Phatr2_54376	chaperone, dnaj-like protein	-1.011	-1.282
Phatr2_18319	S-Adenosyl homocysteine hydrolase	-1.0118	-1.6494
Phatr2_16537	Chaperonin Cpn10	-1.0128	-1.5455
Phatr2_54027	LHCR12, light harvesting complex protein	-1.0138	-4.2954
Phatr2_45845	Zeaxanthin epoxidase (ZEP1)	-1.0146	-2.6666
Phatr2_15068	Coproporphyrinogen III oxidase	-1.0166	-2.9058
c110436-110191	photosystem i iron-sulfur center (Chloroplast genome)	-1.018	-2.1715
Phatr2_8987	Mitochondrial substrate carrier family protein	-1.022	-1.8114
Phatr2_10830	Ferredoxin-dependent bilin reductase	-1.023	-4.7575
Phatr2_35150	predicted protein	-1.0238	-1.114
Phatr2_14472	Ankyrin repeat protein	-1.0243	-1.4313
Phatr2_8802	30S ribosomal protein S21	-1.025	-1.7993
Phatr2_47341	SRPBCC domain protein	-1.0254	-1.7852
Phatr2_47510	Aldo/keto reductase	-1.0268	-1.1176
c9725-9979	cytochrome b559 alpha chain (Chloroplast genome)	-1.0277	-1.2433
Phatr2_45289	Ribosome-associated Trigger factor	-1.0286	-1.7808
Phatr2_49957	Unknown diatom specific protein	-1.0325	-4.8975
Phatr2_22956	LHCR2, fucoxanthin chlorophyll a/c protein	-1.033	-4.7837
Phatr2_48946	2-hydroxyacid dehydrogenase	-1.0338	-1.9418
Phatr2_11965	predicted protein	-1.035	-1.0488
Phatr2_31683	Geranyl-geranyl reductase	-1.0355	-6.1883
Phatr2_49608	FeS assembly protein suf	-1.0373	-1.7423
Phatr2_43587	PsbB mRNA maturation factor Mbb1	-1.0377	-1.8583
Phatr2_42790	predicted protein	-1.041	-2.258
Phatr2_48756	Pseudouridylate synthase	-1.0445	-1.187
Phatr2_41850	Cell division cycle protein 48	-1.0454	-1.9944
Phatr2_48901	Unknown protein	-1.0455	-2.2132
Phatr1_36156	predicted protein	-1.0462	-1.8112
Phatr2_39894	predicted protein	-1.048	-1.465
Phatr2_40996	Unknown protein	-1.049	-3.057
Phatr2_15186	Alanyl-tRNA synthetase	-1.0494	-1.4472
Phatr2_23059	Aspartate transaminase (AAT_1)	-1.0496	-1.0658
Phatr2_48657	predicted protein	-1.0502	-1.072
Phatr2_48080	predicted protein	-1.0568	-1.3736
Phatr2_10208	Phosphoribulokinase (Prk)	-1.0604	-2.0196
Phatr2_14366	Mitochondrial carrier protein	-1.0605	-1.6625
Phatr2_43701	Anaphase-promoting complex subunit 7 (APC7)	-1.062	-1.2595
Phatr2_48464	Unknown hypothetical protein	-1.0623	-1.4268
Phatr2_13538	Solute carrier family 25 protein	-1.0624	-1.7978
Phatr2_37567	Unknown hypothetical protein	-1.0672	-2.1778
Phatr2_20757	Uroporphyrinogen decarboxylase	-1.068	-4.6067
Phatr2_31109	Protoporphyrinogen IX oxidase (PPO)	-1.0688	-2.969
Phatr2_49724	2Fe-2S iron-sulfur cluster binding domain protein	-1.069	-1.6992
Phatr2_19835	DNA-directed RNA polymerase (rpoE)	-1.07	-2.1808
Phatr2_29157	Phosphoglycerate kinase	-1.071	-6.4926
Phatr2_47588	predicted protein	-1.0714	-1.2362
Phatr2_43940	mTERF family protein	-1.073	-1.2168
Phatr2_32272	Zf-met2 domain protein	-1.074	-1.46
Phatr1_36166	SET and jmjC domain-containing protein	-1.074	-1.401
Phatr2_50146	Transmembrane amino acid transporter protein	-1.0755	-1.1365
Phatr2_36597	CDC48 (Cell Division Cycle Protein 48)	-1.0762	-1.927
Phatr2_14756	predicted protein	-1.078	-1.0907
Phatr2_45498	predicted protein	-1.079	-1.3538
Phatr2_50451	2OG-Fe(II) oxygenase superfamily protein	-1.0793	-1.4833
Phatr2_14996	YGGT family membrane protein	-1.08	-1.75
Phatr2_19000	Geranylgeranyl pyrophosphate synthetase	-1.08	-4.6827
Phatr2_12106	predicted protein	-1.0808	-1.8214
Phatr1_43824	MPDC mevalonate diphosphate decarboxylase	-1.085	-1.5402
Phatr2_48371	predicted protein	-1.0863	-1.314
Phatr2_37927	Glutamyl-tRNA reductase related protein	-1.0907	-2.728
Phatr2_43406	DEAD/DEAH box helicase domain protein	-1.0914	-1.558
Phatr2_23365	Succinyl-CoA:3-oxo-acid CoA-transferase	-1.0942	-1.6068
Phatr2_37176	predicted protein	-1.0944	-2.1462
Phatr2_15371	Unknown chloroplast derived protein	-1.0975	-1.8925
Phatr2_20779	Fructose-6-phosphate-aldolase, putative	-1.099	-2.4785
Phatr2_44274	predicted protein	-1.0995	-1.2595
Phatr2_12985	Peptide chain release factor	-1.103	-1.3
Phatr1_52376	predicted protein	-1.104	-1.4385
Phatr2_46454	MASP1, mucin-associated surface protein	-1.105	-6.801
Phatr2_49634	Calcium-binding thioredoxin domain protein	-1.1078	-2.7928
Phatr2_54110	Nucleotide transporter 5 (NTT5)	-1.1083	-1.7907
Phatr2_33955	predicted protein	-1.1128	-1.5794
Phatr2_34382	Phytoene synthase (PSY_Nt)	-1.113	-1.8405
Phatr2_34050	G-patch domain-contaning protein	-1.1144	-1.6696
Phatr2_16955	15-cis-zeta-carotene isomerase	-1.117	-1.6858
Phatr2_40880	Agmatinase	-1.1174	-1.4116
Phatr2_45186	Unknown diatom specific protein	-1.1182	-2.9096
Phatr2_38299	Unknown conserved protein	-1.1202	-2.0312
Phatr2_34590	Unknown diatom specific protein	-1.1223	-4.6332
Phatr2_24238	Carbamate kinase	-1.123	-1.3503
Phatr2_32747	Glyceraldehyde-3-phosphate dehydrogenase (GapC4)	-1.1235	-2.0255
Phatr2_44046	Ankyrin repeat family protein	-1.1252	-2.125
Phatr2_25183	Aspartate carbamoyltransferase	-1.1283	-1.254
Phatr2_37127	predicted protein	-1.129	-1.9798
Phatr2_13034	Sideroflexin-5 related protein	-1.136	-2.3525
Phatr2_24820	Mitochondrial chaperonin 60 homolog (Cpn60)	-1.1367	-1.5353
Phatr2_17427	predicted protein	-1.1406	-1.6608
Phatr2_48250	DUF1499-family protein	-1.144	-3.6857
Phatr2_10724	Ubiquitin conjugating enzyme	-1.1448	-1.9194
Phatr2_11197	DUF2499-family protein	-1.1457	-2.743
Phatr2_35954	Ribonuclease H2-B domain protein	-1.1478	-2.1346
Phatr2_40031	Unknown protein	-1.1478	-2.0382
Phatr2_50520	RCC1 repeat domain protein	-1.148	-1.3417
Phatr2_24161	Oligopeptidase	-1.1502	-1.6616
Phatr2_36103	TLD-domain protein	-1.1508	-1.626
Phatr2_13088	Eukaryotic translation initiation factor 3 subunit D	-1.1535	-1.0653
Phatr2_18049	FCP1 (Fucoxanthin Chlorophyll Protein 1) (LHCF1)	-1.1555	-6.6645
Phatr2_36377	Saccharopine dehydrogenase-like protein	-1.156	-1.5177
Phatr2_13326	RNA polymerase C subunit 11 kDa	-1.1565	-1.449
Phatr2_12378	DnaJ-domain protein	-1.1568	-1.8674
Phatr2_45400	Thioredoxin-related protein	-1.1574	-2.4654
c70408-70518	photosystem ii protein y (Chloroplast genome)	-1.16	-1.777
Phatr2_46999	Deoxyhypusine synthase	-1.162	-1.4756
Phatr2_24493	Eukaryotic translation initiation factor 6 (EIF6)	-1.1646	-1.3578
Phatr2_50384	Peptide methionine sulfoxide reductase	-1.1655	-2.475
Phatr2_32316	Unknown protein	-1.1655	-1.9255
Phatr2_35089	Unknown conserved protein	-1.1655	-3.552
Phatr2_41721	Chaperonin GroEL, nuclear encoded chloroplast chaperonin	-1.1656	-5.5014
Phatr2_9241	predicted protein	-1.167	-2.0845
Phatr2_43831	Glycosyl hydrolase family protein	-1.168	-2.2492
c56002-56565	atp synthase cf1 delta chain (Chloroplast genome)	-1.171	-2.578
Phatr2_50072	Transmembrane amino acid transporter protein	-1.171	-3.4475
Phatr2_30446	predicted protein	-1.172	-1.4778
Phatr2_50464	predicted protein	-1.1753	-1.59
Phatr2_7626	Peptidylprolyl isomerase	-1.1777	-3.7827
Phatr2_47133	Unknown hypothetical protein	-1.1778	-1.9348
Phatr2_14535	50S ribosomal protein L24, KOW domain-containing protein	-1.178	-1.845
Phatr2_43041	RNA recognition motif protein	-1.1802	-1.9562
Phatr2_51242	Adenosine kinase	-1.1836	-1.344
Phatr2_48850	DUF2358-domain protein	-1.1842	-2.2654
Phatr2_37171	Chalcone isomerase-related protein	-1.1845	-3.914
Phatr2_27166	2-hydroxyacid dehydrogenase family protein	-1.1862	-1.8218
Phatr2_43619	Polyketide cylcase/dehydrase	-1.1864	-1.4492
Phatr2_48921	Unknown diatom specific protein	-1.1896	-3.2996
Phatr2_49866	Unknown conserved protein	-1.191	-3
Phatr2_16375	Pyrroline-5-carboxylate reductase	-1.1913	-1.8273
Phatr2_41878	Phytoene synthase (PSY)	-1.1914	-2.5708
Phatr2_36420	50S ribosomal protein L9	-1.1925	-1.4
Phatr2_44139	Unknown conserved protein	-1.193	-1.7508
Phatr2_34098	predicted protein	-1.1938	-1.3462
Phatr2_35030	Unknown protein	-1.1982	-3.1442
Phatr2_40901	Tryptophanyl-tRNA synthetase	-1.1992	-1.2654
Phatr2_45590	Unknown protein	-1.2018	-1.008
Phatr2_28937	Anthranilate phosphoribosyltransferase	-1.211	-1.4423
Phatr2_43579	Las1-like protein	-1.2122	-1.1782
Phatr2_30770	Cytochrome b5	-1.2135	-1.5765
Phatr2_36347	Glutamate 1-semialdehyde 2,1-aminomutase (HemL)	-1.2138	-3.0696
Phatr2_12813	Ferredoxin--NADP+ reductase	-1.214	-1.532
Phatr2_31822	Isoflavone reductase related protein	-1.2148	-1.7686
Phatr2_37769	Unknown protein	-1.2157	-2.059
Phatr2_48508	predicted protein	-1.2184	-1.517
Phatr2_17766	LHCR4, fucoxanthin chlorophyll a/c light-harvesting protein	-1.219	-4.927
Phatr2_33189	predicted protein	-1.222	-1.6874
Phatr2_44770	Taurine catabolism dioxygenase TauD/TfdA related protein	-1.2222	-4.7684
Phatr2_46282	Unknown protein	-1.2238	-1.6784
Phatr2_54791	Cytochrome C biogenesis protein	-1.2254	-1.137
Phatr1_36179	JmjC domain-containing protein	-1.227	-2.292
Phatr2_41157	Transposase, putative	-1.2286	-2.172
Phatr2_21789	T-complex protein 1 gamma subunit, probable chaperonin of the TCP1 ring complex	-1.229	-1.3268
Phatr2_5142	Mitochondrial substrate carrier family protein	-1.2304	-1.3952
Phatr2_45621	Flavohemoglobin	-1.2306	-2.1376
Phatr2_41745	MYG1-homolog, metal-dependent protein hydrolase, putative	-1.2312	-2.1972
Phatr2_50804	L-lactate dehydrogenase / glycolate oxidase related protein	-1.232	-2.397
Phatr2_54552	Cation efflux protein	-1.2346	-1.5934
Phatr2_6062	Fucoxanthin chlorophyll a/c protein	-1.235	-6.6745
Phatr2_48947	predicted protein	-1.235	-1.0774
c8149-7277	rubisco expression protein (Chloroplast genome)	-1.2376	-4.2322
Phatr2_48966	Peptidyl-prolyl cis-trans isomerase	-1.2378	-2.6462
Phatr2_21485	Eukaryotic translation initiation factor 3 subunit E	-1.2384	-1.47
Phatr2_7528	Tryparedoxin / nucleoredoxin like protein	-1.24	-2.7673
Phatr2_54979	Unknown protein	-1.2406	-5.1014
Phatr2_27709	Phenylalanyl-tRNA synthetase beta subunit	-1.242	-2.1464
Phatr2_8269	Glycine-rich RNA-binding protein	-1.2453	-1.5867
Phatr2_45564	DUF2431-family protein	-1.247	-1.4192
Phatr2_18533	Signal peptidase complex subunit 3	-1.2472	-1.7222
Phatr2_39243	Unknown conserved protein	-1.248	-1.7465
Phatr2_45332	Unknown conserved protein	-1.2483	-2.1475
Phatr2_42734	predicted protein	-1.2484	-1.3728
Phatr2_13931	predicted protein	-1.2495	-1.8565
Phatr2_48417	2OG-Fe(II) oxygenase family oxidoreductase	-1.2538	-1.0236
Phatr2_51100	Small nuclear ribonucleoprotein D1	-1.2554	-1.9866
Phatr2_34799	Unknown protein	-1.2562	-2.2288
Phatr1_26928	predicted protein	-1.2574	-1.3762
Phatr2_10747	Tic62-NAD(P)-related group II protein	-1.2628	-4.2875
c8693-8238	photosystem i protein l (Chloroplast genome)	-1.2636	-3.2876
Phatr2_12267	Uracil-DNA glycosylase (NEI/UDG)	-1.2638	-1.8784
Phatr2_35810	predicted protein	-1.2667	-1.587
Phatr2_33928	Unknown conserved protein	-1.2678	-3.5232
Phatr2_13265	Protoporphyrin IX magnesium chelatase, subunit H (ChlH)	-1.2684	-4.5816
Phatr2_42018	Ferredoxin-NADP reductase	-1.2698	-1.8616
Phatr2_24119	Fucoxanthin chlorophyll a/c protein, deviant	-1.27	-5.7985
c7261-6302	3-beta hydroxysteroid dehydrogenase isomerase (Chloroplast genome)	-1.2702	-4.322
Phatr2_39526	Eukaryotic translation initiation factor 3 subunit	-1.2704	-1.144
Phatr2_44430	Unknown diatom specific protein	-1.2752	-2.8014
Phatr2_43371	PDZ-domain protein	-1.2752	-1.4084
Phatr2_49843	Antiporter/ drug transporter	-1.2766	-1.1866
Phatr2_50476	Glutathione peroxidase related protein	-1.2785	-2.503
Phatr2_47943	predicted protein	-1.2792	-1.4932
Phatr2_13534	rRNA-processing protein FCF2	-1.2807	-1.5073
Phatr2_49158	Protein disulfide isomerase (PDIa) family protein	-1.282	-1.979
Phatr2_47290	23S rRNA methyluridine methyltransferase, putative	-1.2836	-1.0454
Phatr2_21116	Argininosuccinate synthetase (EC 6.3.4.5)	-1.2845	-2.102
Phatr2_1484	predicted protein	-1.2846	-1.1012
Phatr2_42844	tRNA (uracil-5-)-methyltransferase	-1.2894	-1.3174
Phatr2_10774	Chloroplast 50S ribosomal protein L15	-1.29	-1.6347
Phatr2_15820	LHCZ1, chloroplast light-harvesting complex protein	-1.2915	-1.498
Phatr2_49120	EF-hand domain protein	-1.2918	-2.7707
Phatr2_48208	predicted protein	-1.2942	-1.6972
Phatr2_3140	Histidine biosynthesis bifunctional protein hisIE	-1.295	-1.0116
Phatr2_44446	Pentatricopeptide repeat related protein	-1.2956	-1.5648
Phatr2_3061	Carboxyl-terminal protease	-1.2968	-2.9056
Phatr2_32681	Peptide methionine sulfoxide reductase	-1.2972	-2.3178
Phatr2_1341	GMC oxidoreductase, alcohol dehydrogenase related	-1.3008	-3.6278
Phatr2_6454	GTP cyclohydrolase II / 3,4-dihydroxy-2-butanone 4-phosphate synthase (RibAB)	-1.304	-1.2955
Phatr2_47954	Mitochondrial phosphate carrier protein, putative	-1.3066	-2.3568
Phatr2_16911	predicted protein	-1.3077	-1.0757
Phatr2_44437	predicted protein	-1.308	-1.838
Phatr2_45846	Violaxanthin de-epoxidase (VDL2)	-1.3088	-2.609
c5863-5747	photosystem ii protein i (Chloroplast genome)	-1.309	-2.065
Phatr2_44585	Peptidylprolyl isomerase	-1.3092	-2.7532
Phatr1_36161	predicted protein	-1.313	-1.186
Phatr2_9855	RpoD subfamily RNA polymerase sigma-70 subunit (Sigma70.6)	-1.3138	-1.4383
Phatr2_15795	Ubiquitin fusion degradation UFD1 family protein (sUfd1)	-1.315	-1.7168
Phatr2_43061	DnaJ-like molecular chaperone protein	-1.316	-2.0908
Phatr2_11934	Translation initiation factor IF-1	-1.317	-2.4875
c33733-33332	atp synthase cf1 epsilon chain (Chloroplast genome)	-1.3172	-2.3152
c29425-29916	photosystem ii cytochrome c550 (Chloroplast genome)	-1.321	-2.564
Phatr2_17967	predicted protein	-1.3232	-1.5394
Phatr2_41476	Acetyltransferase	-1.3245	-1.41
Phatr2_44627	Obg family GTPase	-1.3248	-2.764
Phatr2_51570	Holliday junction resolvase-like protein	-1.3252	-1.3364
Phatr2_36927	SURF6-domain protein	-1.3282	-1.1036
Phatr2_31617	Mitochondrial import inner membrane translocase subunit TIM17 homolog	-1.3283	-1.3533
Phatr2_46522	predicted protein	-1.3308	-1.4784
Phatr2_47192	ANTH domain protein	-1.332	-1.909
Phatr2_52655	Glutamyl-tRNA synthase	-1.3325	-2.91
Phatr2_36383	Unknown conserved protein	-1.333	-1.6096
Phatr2_36084	Flavin reductase like domain protein	-1.3362	-1.9558
Phatr2_54068	n-acetylglucosaminyl-phosphatidylinositol biosynthetic protein	-1.34	-1.0744
c6295-5960	ycf41_odosisingle-stranded dna-binding protein ycf41 (Chloroplast genome)	-1.342	-3.8018
Phatr2_42897	predicted protein	-1.344	-1.2373
Phatr2_46336	Uncharacterised protein family (UPF0187) protein	-1.347	-2.4793
Phatr2_43934	Unknown protein	-1.3472	-2.4856
Phatr2_16545	tRNA-binding region domain-containing protein	-1.3475	-3.1785
Phatr2_25956	Phosphoadenosine phosphosulfate reductase	-1.3493	-1.431
Phatr2_12144	60S acidic ribosomal protein PO-like subfamily	-1.3522	-1.5692
Phatr2_26980	predicted protein	-1.3584	-1.542
Phatr2_9078	Photosystem II 11 kD protein (Psb27)	-1.3587	-3.533
Phatr2_34642	Unknown protein	-1.3602	-1.8422
Phatr2_17772	Phosphoribosylformylglycinamidine synthase	-1.3604	-1.088
Phatr2_11916	1-acyl-sn-glycerol-3-phosphate acyltransferase	-1.361	-1.7955
Phatr2_44485	predicted protein	-1.362	-1.407
Phatr2_22955	Pantothenate synthase	-1.362	-2.0265
Phatr2_39019	tRNA (Guanine-1)-methyltransferase, putative	-1.3638	-1.6748
Phatr2_23371	predicted protein	-1.3652	-1.3406
Phatr2_38015	DnaJ homologue, putative chaperone	-1.3673	-1.2043
Phatr2_10148	DNA-directed RNA polymerase I	-1.3693	-2.219
Phatr2_38186	Unknown protein	-1.3694	-1.3856
Phatr2_34371	Unknown diatom specific protein	-1.372	-1.7602
Phatr2_18945	DUF791-family protein	-1.3726	-2.9442
c9993-10124	cytochrome b559 beta chain (Chloroplast genome)	-1.3755	-2.478
Phatr2_34815	Unknown conserved protein	-1.3762	-1.3844
Phatr2_16302	LHCF12, fucoxanthin chlorophyll protein	-1.3765	-3.025
Phatr2_17304	Methionine aminopeptidase 2	-1.3832	-1.5312
Phatr2_7173	Lumazine synthase, 6,7-dimethyl-8-ribityllumazine synthase	-1.3845	-1.4695
Phatr2_9323	S1 RNA-binding domain protein	-1.3855	-1.955
Phatr2_33099	Unknown hypothetical protein	-1.3875	-2.208
Phatr2_13428	WD40-repeat protein (UTP18)	-1.3892	-1.14
c5533-4976	photosystem i protein f (Chloroplast genome)	-1.3962	-3.7048
Phatr2_23429	Bifunctional purine biosynthesis protein PURH, putative	-1.3967	-1.81
Phatr2_49639	Taurine catabolism dioxygenase, putative	-1.402	-3.1848
c35173-33746	atp synthase cf1 beta chain (Chloroplast genome)	-1.41	-2.5566
c32448-31504	cytochrome f (Chloroplast genome)	-1.413	-2.4292
Phatr2_55112	High light induced protein 2 (Hlip2)	-1.4164	-3.7222
Phatr2_43278	Cysteinyl-tRNA synthetase related protein	-1.4166	-1.4858
Phatr2_37198	Unknown conserved protein	-1.4186	-1.7766
Phatr2_39477	predicted protein	-1.4213	-1.3737
Phatr2_38175	Unknown protein	-1.4217	-2.837
Phatr2_39247	predicted protein	-1.4218	-1.3926
Phatr2_37136	predicted protein	-1.422	-1.4806
Phatr2_31407	predicted protein	-1.423	-1.3702
Phatr2_35819	Glutathione reductase	-1.4232	-2.3936
c56610-58127	atp synthase cf1 alpha chain (Chloroplast genome)	-1.4262	-2.9086
Phatr2_10768	Pseudouridine synthase	-1.428	-1.175
Phatr2_23838	Midasin homolog	-1.429	-1.3334
Phatr2_44618	2-isopropylmalate synthase	-1.429	-1.2582
Phatr2_45190	Acetyltransferase (GNAT) family protein	-1.4304	-2.165
Phatr2_5928	ZEP2, zeaxanthin epoxidase-like protein	-1.4306	-2.3784
Phatr2_30643	LHCF7, fucoxanthin chlorophyll a/c protein	-1.432	-4.9905
Phatr2_34485	Long chain acyl-CoA elongase (ELO5b)	-1.436	-2.3242
Phatr2_43827	predicted protein	-1.437	-1.1288
Phatr2_44459	predicted protein	-1.4386	-1.1666
Phatr2_8457	RNA-binding protein	-1.44	-1.219
Phatr2_44401	NAD dependent epimerase/dehydratase family protein	-1.4412	-3.0632
Phatr2_37124	Unknown conserved protein	-1.4424	-1.683
Phatr2_41875	predicted protein	-1.4424	-1.474
Phatr2_47060	predicted protein	-1.4446	-1.7194
Phatr2_44794	PPR-repeat protein	-1.4472	-1.2372
c10161-10277	photosystem ii protein l (Chloroplast genome)	-1.45	-2.534
Phatr2_43657	predicted protein	-1.4508	-2.131
Phatr2_17531	Fucoxanthin chlorophyll a/c protein	-1.451	-5.113
Phatr2_42543	PGR5-like protein	-1.457	-1.676
Phatr2_44278	Unknown diatom specific protein	-1.4585	-1.347
Phatr2_45935	RHD3-like GTP-binding protein	-1.4597	-1.9663
Phatr2_43743	Unknown conserved protein	-1.462	-1.7362
Phatr2_15060	Yae1-domain protein	-1.4625	-1.1475
Phatr2_48723	predicted protein	-1.465	-1.2992
Phatr2_46281	Unknown protein	-1.4654	-3.5202
Phatr2_45335	Tic20 protein-related	-1.47	-2.7402
c4918-4793	photosystem i protein j (Chloroplast genome)	-1.4705	-2.5195
Phatr2_11652	Translation initiation factor IF-3	-1.4716	-2.311
Phatr2_38736	DUF1499-family protein	-1.473	-2.8788
Phatr2_36048	Violaxanthin de-epoxidase-like protein	-1.4756	-2.834
c33230-32490	sec-independent protein translocase component (Chloroplast genome)	-1.4787	-2.2837
Phatr2_25308	Triosephosphate isomerase/glyceraldehyde-3-phosphate dehydrogenase (TPI/GapC3)	-1.48	-2.6005
Phatr2_37579	Mitochondrial ribosomal protein L46	-1.4828	-1.4626
c18223-18095	cytochrome b6-f complex subunit vii (Chloroplast genome)	-1.484	-1.211
Phatr2_35587	MATE efflux family protein	-1.4903	-2.0253
Phatr2_14981	predicted protein	-1.4903	-1.6193
Phatr2_31409	HopJ type III effector protein	-1.4938	-2.1326
Phatr2_54998	PK3 (Pyruvate Kinase 3)	-1.4955	-2.73
Phatr2_44315	Leucine rich repeat protein	-1.5028	-2.9974
Phatr2_50796	predicted protein	-1.5034	-1.1852
Phatr2_44450	Unknown diatom specific protein	-1.5054	-3.147
Phatr2_21420	N-acetyltransferase	-1.5098	-1.306
Phatr2_35637	3-ketoacyl-(acyl-carrier-protein) reductase-related protein	-1.5105	-2.783
Phatr2_44831	Very-long-chain (3R)-3-hydroxyacyl-[acyl-carrier protein] dehydratase	-1.513	-1.8794
Phatr2_41522	Unknown protein	-1.515	-2.084
Phatr2_16603	Translation initiation factor eIF-5B	-1.5238	-1.5526
Phatr2_39520	predicted protein	-1.5284	-1.6292
Phatr2_51811	Porphobilinogen deaminase (hemC)	-1.529	-5.2578
Phatr2_41746	ALA dehydratase (ALAD), porphobilinogen synthase	-1.5316	-6.8956
Phatr2_42477	DUF2358-family protein	-1.5344	-2.3832
c60199-58325	cell division protein (Chloroplast genome)	-1.5348	-2.3942
Phatr2_6847	40S ribosomal protein S9	-1.535	-2.155
Phatr2_49719	Unknown protein	-1.5354	-1.456
c10304-10423	Unknown protein (Chloroplast genome)	-1.536	-1.848
Phatr2_2738	Homogentisate phytyltransferase-related protein	-1.538	-1.9823
Phatr2_50530	Unknown protein	-1.5405	-1.7635
Phatr1_26815	Glycine decarboxylase T-protein (GDCT)	-1.5415	-2.293
Phatr2_31474	RAP domain-protein	-1.5416	-4.3246
c84517-86118	60 kda chaperonin (Chloroplast genome)	-1.5454	-2.5788
Phatr2_30031	LHCF9, fucoxanthin chlorophyll a/c protein	-1.5455	-5.2
Phatr2_12346	LrgB family protein	-1.5463	-2.5737
Phatr2_12161	U2 snRNP-specific A' protein	-1.5466	-2.0978
Phatr2_49387	RRM-domain protein	-1.5476	-1.5702
Phatr2_43270	Unknown conserved protein	-1.5484	-1.5704
Phatr2_42882	Unknown protein	-1.55	-3.8422
Phatr2_37602	Unknown conserved protein	-1.5508	-2.7322
Phatr2_10518	Phosphoadenosine phosphosulfate reductase	-1.553	-1.9532
Phatr2_47887	Proteasome activator complex subunit 1, PA28 beta subunit domain protein	-1.5538	-1.76
Phatr2_40621	TypA type GTP-binding protein	-1.5538	-1.2174
Phatr2_44072	YciI-like protein	-1.5562	-1.629
Phatr2_42289	Lysyl-tRNA synthetase	-1.5562	-1.2254
Phatr2_27735	GMP synthase [glutamine-hydrolyzing]	-1.5564	-1.362
Phatr2_48328	Esterase family protein	-1.559	-3.1255
Phatr2_44347	Unknown protein	-1.561	-3.054
Phatr2_8091	Thioredoxin f (Trx-f)	-1.5615	-3.758
Phatr2_38534	Peroxiredoxin, putative	-1.568	-1.222
Phatr2_8976	predicted protein	-1.5685	-1.4303
Phatr2_24922	predicted protein	-1.5738	-1.5012
Phatr2_45238	Methyltransferase, putative	-1.5758	-3.1752
Phatr2_43154	Unknown diatom specific protein	-1.5766	-2.6942
Phatr2_19579	tRNA uridine 5-carboxymethylaminomethyl modification enzyme GidA	-1.5778	-1.2446
Phatr2_47395	Ascorbate peroxidase	-1.58	-7.0702
Phatr2_18087	Adenylosuccinate lyase	-1.582	-1.379
Phatr2_16592	Peroxisomal membrane protein, putative	-1.5822	-2.479
Phatr2_34177	Rubredoxin family protein	-1.583	-1.687
c8875-8970	cytochrome b6-f complex subunit vi (Chloroplast genome)	-1.583	-1.815
Phatr2_32326	Ribose-phosphate pyrophosphokinase	-1.5833	-1.746
Phatr2_48489	Translation initiation factor eIF3 related protein	-1.5852	-1.2424
Phatr2_36724	Unknown protein	-1.5858	-2.3764
Phatr2_45428	Soluble pyridine nucleotide transhydrogenase, putative	-1.586	-2.5886
Phatr2_3046	Chloroplast sodium-dependent pyruvate transporter, putative	-1.5885	-1.8255
Phatr2_44507	Unknown diatom specific protein	-1.5904	-2.9134
Phatr2_50527	Srp40-domain protein	-1.5912	-1.7694
Phatr2_49015	Unknown protein	-1.5913	-1.9203
Phatr2_35311	Nucleoporin 155	-1.593	-2.1252
Phatr2_14374	Helix-turn-helix XRE-family like protein	-1.5978	-1.7263
c60365-60574	photosystem i reaction center subunit iv (Chloroplast genome)	-1.599	-2.85
Phatr2_42548	16S rRNA methyltransferase GidB	-1.6	-1.3695
Phatr2_36743	Ribosomal protein L7Ae family protein	-1.603	-1.786
Phatr2_10882	GTP cyclohydrolase II / 3,4-dihydroxy-2-butanone 4-phosphate synthase (RibAB)	-1.6058	-1.7022
Phatr2_23083	Translation elongation factor Tu	-1.6062	-1.7096
Phatr2_12239	Adenylate kinase (ADK)	-1.6062	-2.338
Phatr2_31768	predicted protein	-1.6094	-1.7442
Phatr2_31834	Unknown diatom specific protein	-1.6096	-2.2772
Phatr2_20589	Diphthamide biosynthesis protein 1	-1.6112	-1.5294
Phatr2_36080	Cyclophilin-type peptidyl-prolyl cis-trans isomerase	-1.6133	-3.4303
Phatr2_12807	Chlorophyll synthetase	-1.6174	-6.0386
Phatr2_43429	chorismate synthase	-1.6195	-1.7345
Phatr2_32294	LHCR8, fucoxanthin chlorophyll a/c light-harvesting protein	-1.621	-2.3523
Phatr2_16141	Protein arginine N-methyltransferase	-1.622	-1.6976
Phatr2_43164	Protochlorophyllide reductase	-1.6255	-2.887
Phatr2_32923	Inorganic pyrophosphatase	-1.628	-1.7486
Phatr2_11088	Leucyl tRNA synthetase	-1.63	-1.3832
Phatr2_49086	Unknown diatom specific protein	-1.6345	-2.275
Phatr2_15595	Tryptophanyl-tRNA synthetase	-1.636	-2.22
Phatr2_14917	Methionyl-tRNA formyltransferase	-1.6377	-2.1103
Phatr2_44748	PGR5 (PROTON GRADIENT REGULATION 5) homologue	-1.6406	-1.8612
Phatr2_23286	Exosome complex exonuclease RRP41, putative	-1.6414	-1.934
Phatr2_23257	LHCR11, light-harvesting complex protein	-1.642	-5.5845
Phatr2_33016	BolA family protein	-1.6433	-1.2385
Phatr2_44833	Elongation factor G, mitochondrial precursor	-1.6456	-1.7574
Phatr2_42307	predicted protein	-1.6473	-1.6358
Phatr2_10666	predicted protein	-1.654	-1.874
Phatr2_41365	DEP and DUF924-domain protein	-1.6604	-1.4424
Phatr2_41702	Tryptophan synthase (alpha / beta chains)	-1.661	-2.1085
Phatr1_37295	FKBP-type peptidyl-prolyl cis-trans isomerase	-1.6614	-3.4724
Phatr2_46710	Unknown diatom specific protein	-1.6625	-3.101
Phatr2_12779	RNA polymerase I and III subunit (RPC19 homologue)	-1.6647	-2.1852
Phatr2_21922	GTP-binding protein Era	-1.665	-1.6866
Phatr2_31994	Fructose 1,6-bisphosphatase (FBPC1)	-1.666	-1.3082
Phatr2_44908	Chlorophyll reductase, putative	-1.6678	-4.332
Phatr2_12679	Brix domain containing protein	-1.6698	-1.5818
Phatr2_40791	Unknown diatom specific protein	-1.6765	-2.629
Phatr2_47958	Chloroplastic NAD(P)H dehydrogenase subunit, NDF4-like protein	-1.677	-2.2695
Phatr2_51120	Leucyl-tRNA synthetase	-1.6776	-2.3062
c70618-70785	50s ribosomal protein l32 (Chloroplast genome)	-1.68	-1.2605
Phatr2_39317	Unknown hypothetical protein	-1.6816	-1.3416
Phatr2_41541	predicted protein	-1.6845	-2.061
Phatr2_32365	Unknown diatom specific protein	-1.685	-1.4415
Phatr2_43288	prephenate dehydrogenase	-1.6852	-2.1676
c75556-77049	hypothetical plastid protein 46 (Chloroplast genome)	-1.6868	-1.385
Phatr2_46930	NADB Rossmann-fold protein	-1.687	-1.6608
Phatr2_34564	Unknown protein	-1.6895	-2.977
Phatr2_32311	Unknown diatom specific protein	-1.6906	-2.4982
Phatr2_47322	predicted protein	-1.692	-1.8694
Phatr2_43431	tRNA (guanine-N(7)-)-methyltransferase subunit WDR4-like	-1.6922	-1.6384
Phatr2_7525	ATP-dependent Clp protease adaptor protein ClpS	-1.6963	-2.6003
Phatr2_30572	predicted protein	-1.7018	-1.4948
Phatr2_46062	SMC-domain protein	-1.704	-2.4294
c24703-24284	photosystem i ferredoxin-binding protein (Chloroplast genome)	-1.7062	-1.5386
Phatr2_44392	predicted protein	-1.7118	-2.1804
Phatr2_50288	Unknown protein	-1.712	-1.0824
Phatr2_48819	Phosphoglucomutase-like protein	-1.7134	-3.6084
Phatr2_44643	Unknown diatom specific protein	-1.7148	-1.8942
Phatr2_43729	Unknown protein	-1.716	-2.4462
Phatr2_38526	GGCT-like domain protein	-1.7165	-1.4245
Phatr2_5466	Der1-domain protein	-1.7178	-2.2938
Phatr2_22122	Glyceraldehyde-3-phosphate dehydrogenase (GapC1)	-1.721	-5.8225
Phatr2_40070	Nucleolar MIF4G domain-containing protein 1	-1.7262	-1.6444
Phatr2_45836	Unknown conserved protein	-1.7292	-3.3726
Phatr2_42247	Asparaginyl-tRNA synthetase	-1.7292	-2.2058
Phatr2_46433	Unknown protein	-1.7295	-5.966
Phatr2_37253	Zinc finger MYND domain-containing protein	-1.731	-1.6124
Phatr2_46474	UPF0203-domain protein	-1.7348	-1.0882
Phatr2_41244	Unknown protein	-1.736	-2.5752
Phatr2_9697	Transcription factor BTF3	-1.736	-1.717
Phatr2_44400	Unknown diatom specific protein	-1.7378	-2.8496
Phatr2_4025	Dihydrodipicolinate reductase (EC 1.3.1.26)	-1.7383	-2.588
Phatr2_12355	predicted protein	-1.7445	-1.2705
Phatr2_13382	Ribose-5-phosphate isomerase	-1.7498	-1.8202
Phatr2_22993	Fructose-1,6-biphosphate aldolase (FbaC2)	-1.7518	-2.0624
Phatr2_46736	Ankyrin repeat protein	-1.754	-1.615
c12647-12462	photosystem ii protein z (Chloroplast genome)	-1.7545	-3.3185
Phatr2_31846	Prolyl 4-hydroxylase	-1.755	-1.8106
Phatr2_46662	Unknown diatom specific protein	-1.7562	-2.4256
Phatr2_46145	RNA-binding protein	-1.7562	-1.9996
Phatr2_49286	Unknown protein	-1.7565	-3.289
Phatr2_1840	Amidophosphoribosyltransferase	-1.7602	-1.5102
Phatr2_25204	Phosphoribosylaminoimidazole carboxylase	-1.7622	-1.3256
Phatr2_48683	Ankyrin repeat family protein	-1.7632	-1.9302
Phatr2_42282	ATP-sulfurylase	-1.7705	-4.632
Phatr2_12394	Ribosome biogenesis protein NSA2 homolog	-1.7712	-1.7148
Phatr2_45969	Amino acid transporter	-1.7744	-3.7442
Phatr2_34538	predicted protein	-1.7768	-1.7214
Phatr2_49849	predicted protein	-1.787	-1.97
Phatr2_43209	Unknown protein	-1.7878	-2.3924
Phatr2_9235	DNA-directed RNA polymerase I subunit RPA2	-1.793	-2.193
Phatr2_46994	U3 small nucleolar ribonucleoprotein protein MPP10	-1.797	-1.873
Phatr2_54971	lipoprotein, type 6	-1.7983	-1.887
Phatr2_47371	Urb2 protein	-1.8004	-1.5688
Phatr2_38064	Methyltransferase, putative	-1.8015	-1.63
Phatr2_11894	23S rRNA methylase	-1.802	-1.3788
Phatr2_43044	Unknown conserved protein	-1.8022	-2.3338
Phatr2_28147	40S ribosomal protein S29	-1.805	-2.2697
Phatr2_50546	Pentatricopeptide repeat-containing protein	-1.8072	-1.3978
Phatr2_21183	Vacuolar proton pump inorganic pyrophosphatase	-1.8086	-4.2842
Phatr2_43233	Low-CO2 inducible protein homologue	-1.812	-2.9576
Phatr2_44331	Myb-like DNA-binding domain protein	-1.818	-1.3735
Phatr2_46850	ABC1 family protein	-1.8206	-1.3308
Phatr2_10821	predicted protein	-1.823	-1.6765
Phatr2_18246	3-phosphoshikimate 1-carboxyvinyltransferase	-1.826	-1.473
Phatr2_45243	Carotenoid isomerase (CRTISO4)	-1.835	-2.091
Phatr2_49450	rRNA processing protein RRP7, putative	-1.8352	-1.154
Phatr2_38166	Unknown hypothetical protein	-1.8388	-2.5385
Phatr2_14995	Cell division protein FtsZ	-1.842	-2.241
Phatr2_46071	DUF3007-family protein	-1.8436	-2.337
Phatr2_10757	Aspartate-semialdehyde dehydrogenase	-1.8447	-2.996
Phatr2_49936	predicted protein	-1.8448	-1.5566
Phatr2_13313	Methyltransferase	-1.8478	-2.3714
Phatr2_45520	PPR-repeat protein	-1.8494	-1.6566
Phatr2_34995	Co-chaperonin GroES	-1.852	-2.221
Phatr2_46461	Homoserine kinase	-1.853	-1.181
Phatr2_12411	FKBP-type peptidyl-prolyl cis-trans isomerase	-1.853	-4.396
Phatr2_522	Eukaryotic translation initiation factor 3 subunit C	-1.8534	-1.5572
Phatr2_43486	predicted protein	-1.8574	-1.2638
Phatr2_49433	pre-rRNA-processing protein ESF1	-1.858	-1.6206
Phatr2_45833	Unknown protein	-1.8585	-1.983
Phatr2_47103	Unknown protein	-1.8614	-5.2682
Phatr2_13895	Photosystem II stability/assembly factor (HCF136)	-1.8666	-4.5152
Phatr1_26861	DNA directed RNA polymerase I, alpha subunit	-1.8676	-1.5578
Phatr2_42494	Unknown diatom specific protein	-1.8677	-4.2157
Phatr2_19438	Ribosome biogenesis GTPase Lsg1	-1.868	-1.224
Phatr2_50024	predicted protein	-1.871	-1.8455
Phatr2_48338	CAF1 family ribonuclease	-1.8722	-2.6166
Phatr2_30471	Methylenetetrahydrofolate reductase	-1.874	-1.2595
c26949-28331	dna replication helicase (Chloroplast genome)	-1.8756	-2.8918
Phatr2_21592	Diaminopimelate decarboxylase	-1.877	-2.2295
Phatr2_36034	YGGT-family protein	-1.8786	-2.9704
Phatr2_31725	Ribosome biogenesis protein NOB1	-1.8812	-1.041
Phatr2_21181	Dihydropteridine reductase, putative	-1.8824	-1.495
Phatr2_48225	Leucine-rich repeat protein	-1.8884	-2.4596
Phatr2_11740	Bifunctional orotidine 5'-phosphate decarboxylase/orotate phosphoribosyltransferase protein	-1.8892	-2.4458
Phatr2_50540	Translocator of the inner chloroplast envelope membrane 110k	-1.8908	-4.0736
Phatr2_46889	predicted protein	-1.893	-1.731
Phatr2_34582	Diaminopimelate epimerase	-1.8945	-2.784
Phatr2_51703	Violaxanthin de-epoxidase (VDE)	-1.9	-3.7404
Phatr2_51430	glutamate-trna ligase	-1.9018	-1.2612
Phatr2_34093	FtsZ family protein	-1.9032	-2.7722
Phatr2_45441	Ribosomal RNA assembly protein MIS3	-1.9108	-1.9726
Phatr2_53935	Plastidic ribulose-phosphate 3-epimerase (Rpe)	-1.9123	-7.4177
Phatr2_25549	DEAD box RNA helicase 56 homologue, Ddx56-homologue	-1.9124	-1.7358
Phatr2_49321	predicted protein	-1.918	-1.9075
Phatr2_47408	Unknown protein	-1.9182	-2.194
Phatr1_34922	Amine oxidase	-1.9202	-3.3338
c77058-78320	cytochrome c biogenesis protein (Chloroplast genome)	-1.9262	-1.657
Phatr2_54197	Tic22 family protein	-1.9286	-3.6524
Phatr2_31811	Unknown diatom specific protein	-1.929	-2.492
Phatr2_41511	Translation elongation factor P	-1.934	-3.8824
Phatr2_52173	MutS-like protein 5 (MSH5)	-1.9348	-2.453
Phatr2_47198	WD40-repeat protein	-1.9386	-1.9042
Phatr2_17487	Gamma hydroxybutyrate dehydrogenase-related protein	-1.941	-2.199
Phatr2_48359	Photosystem II oxygen evolving complex protein PsbP	-1.9466	-4.0876
Phatr2_48118	Unknown conserved protein	-1.948	-3.235
Phatr2_1884	Leucine aminopeptidase, cytosol aminopeptidase	-1.9536	-1.7432
Phatr2_43237	Unknown diatom specific protein	-1.9572	-4.5324
Phatr2_34270	Unknown diatom specific protein	-1.9595	-2.977
Phatr1_47549	Gar1-domain protein	-1.9634	-1.2094
Phatr2_54710	Histone arginine methyltransferase	-1.9638	-2.234
Phatr2_17954	Eukaryotic translation initiation factor 5A	-1.9665	-1.839
Phatr2_25743	Eukaryotic initiation factor 4A	-1.9678	-2.1614
Phatr2_48322	predicted protein	-1.968	-2.327
Phatr2_16073	DEAD-box ATP-dependent RNA helicase	-1.9685	-1.53
Phatr2_1874	predicted protein	-1.972	-1.4848
Phatr2_31925	Glutathione S-transferase-like protein	-1.978	-2.2692
c16138-16272	photosystem ii protein k (Chloroplast genome)	-1.9805	-2.4595
Phatr2_15862	Nonsense-mediated mRNA decay protein 3	-1.9838	-1.1174
Phatr2_54981	Ammonium transporter	-1.984	-3.6094
Phatr2_45965	DUF6-domain protein, putative integral membrane protein	-1.9856	-2.3046
Phatr2_33457	Unknown hypothetical protein	-1.9884	-1.8396
Phatr2_11022	Cyclophilin type peptidyl-prolyl cis-trans isomerase	-1.9917	-5.057
Phatr2_42626	Pseudouridylate synthase domain protein	-1.9944	-1.494
Phatr2_16074	Histone like domain protein	-1.996	-2.401
Phatr2_14715	50S ribosomal protein L10	-1.997	-1.9305
Phatr2_49783	Methyltransferase-like protein	-2.0025	-1.761
Phatr2_52094	DNA-directed RNA polymerases I and III subunit RPAC1	-2.0037	-2.1107
Phatr1_36165	Trigger factor	-2.0038	-2.4375
Phatr2_32916	Imidazoleglycerol-phosphate dehydratase	-2.004	-2.1548
Phatr2_44978	Unknown conserved protein	-2.008	-1.0584
Phatr2_47829	Ferredoxin component, Rieske domain protein	-2.0122	-2.7756
Phatr2_38227	Unknown diatom specific protein	-2.0126	-4.968
Phatr2_24353	3-deoxy-7-phosphoheptulonate synthase (AroA)	-2.0128	-2.0422
Phatr2_41030	Unknown conserved protein	-2.0143	-2.888
Phatr2_25133	Nucleolar GTP-binding protein 2 (NOG2)	-2.0162	-1.3816
Phatr2_8270	RNP-1 like RNA-binding protein	-2.0177	-2.7107
Phatr2_51303	RNA binding protein	-2.0222	-1.5586
Phatr2_11458	COP9 SigNalosome subunit 6	-2.0248	-1.7198
Phatr2_45641	Unknown protein	-2.0254	-1.3856
Phatr2_11189	Elongation factor G	-2.0266	-3.2466
Phatr2_47229	Unknown conserved protein	-2.0324	-3.2088
Phatr2_49151	NmrA family protein	-2.035	-3.2172
Phatr2_16766	Exosome complex exonuclease RRP46, putative	-2.035	-1.9745
Phatr2_10310	DNA-directed RNA polymerase I subunit RPA12	-2.0378	-2.3897
Phatr2_5668	predicted protein	-2.038	-2.506
Phatr2_33896	PHD zinc finger protein	-2.0388	-1.6214
Phatr2_3351	rRNA dimethyladenosine methyltransferase	-2.0405	-1.4695
Phatr2_3578	tRNA pseudouridine synthase	-2.0418	-1.9548
Phatr2_49268	EamA-like transporter family protein	-2.043	-2.2523
Phatr2_14176	WD40 repeat-containing protein	-2.0525	-1.2705
Phatr2_10896	Mitochondrial carrier protein	-2.0544	-3.512
Phatr2_48879	Unknown conserved protein	-2.0595	-3.156
Phatr2_12322	predicted protein	-2.0598	-1.4798
Phatr2_43280	Transmembrane amino acid transporter-like protein	-2.0646	-4.8208
Phatr2_50034	CTP synthase (EC 6.3.4.2)	-2.0678	-1.2868
Phatr2_15019	tRNA/rRNA methyltransferase (SpoU) family protein	-2.0678	-1.826
c108629-107691	cytochrome c biogenesis protein (Chloroplast genome)	-2.07	-2.2534
Phatr2_11151	Dihydrodipicolinate synthase	-2.072	-1.5415
Phatr2_47947	WD repeat protein, GRWD1-homologue	-2.08	-1.4532
Phatr2_44898	Unknown protein	-2.0818	-2.8104
Phatr2_45888	Nucleolar complex protein 4 homolog (NOC4)	-2.085	-1.8456
Phatr2_45399	Unknown diatom specific protein	-2.086	-1.4736
Phatr2_51305	Plastid beta-type carbonic anhydrase (PtCa1)	-2.088	-3.0846
Phatr2_22395	LHCF8, fucoxanthin chlorophyll a/c protein	-2.088	-8.5495
Phatr2_47420	Protein kinase superfamily protein	-2.0904	-1.5986
Phatr2_12572	Der1-domain protein	-2.0914	-3.142
Phatr2_41031	Transport protein Sec61 alpha subunit (Sec61alpha)	-2.0918	-2.3234
Phatr2_40877	Unknown diatom specific protein	-2.0925	-4.069
Phatr2_49683	Unknown protein	-2.094	-3.074
Phatr2_30960	MAK16-like protein	-2.0976	-2.0468
Phatr2_54493	UDP-sugar pyrophospharylase (EC 2.7.7.64)	-2.0986	-1.3972
Phatr2_37514	Unknown diatom specific protein	-2.101	-2.0178
c36344-36150	50s ribosomal protein l33 (Chloroplast genome)	-2.1015	-2.109
Phatr2_45715	Cysteinyl-tRNA synthetase, putative	-2.1038	-1.974
Phatr2_6277	predicted protein	-2.1042	-1.3528
Phatr2_18872	Mg-protoporphyrin IX methyl transferase	-2.1043	-6.9357
Phatr2_40467	Lysine rich protein	-2.1048	-6.3004
Phatr2_55046	Single-stranded DNA-binding protein, putative	-2.1048	-4.3572
Phatr2_8000	SpoU rRNA Methylase family protein	-2.1182	-1.5073
Phatr2_3969	N-acetylglutamate kinase	-2.1192	-5.8802
Phatr1_58285	RNA recognition motif protein, chloroplast ribonucleoprotein	-2.1215	-2.958
Phatr2_32836	RNA binding protein	-2.122	-1.4737
Phatr2_20934	3-isopropylmalate dehydrogenase	-2.1225	-2.0597
c72334-72585	50s ribosomal protein l27 (Chloroplast genome)	-2.1227	-2.3133
Phatr2_35839	Unknown protein	-2.1255	-2.2225
Phatr2_41038	Red chlorophyll catabolite reductase, putative	-2.1314	-2.6636
Phatr2_19568	RuvB-like DNA helicase	-2.133	-1.3247
c48299-48907	elongation factor ts (Chloroplast genome)	-2.138	-2.1984
Phatr2_30965	Radical SAM domain-containing protein	-2.1396	-2.0322
Phatr1_46566	GrpE protein, HSP90 cofactor, chloroplast targeted	-2.144	-4.5973
Phatr2_43720	START-domain protein	-2.1454	-2.727
c21503-22564	magnesium-chelatase subunit i (Chloroplast genome)	-2.1498	-2.3662
Phatr2_15852	Superoxide dismutase Cu-Zn	-2.16	-2.0825
c72611-75271	preprotein translocase subunit a (Chloroplast genome)	-2.1618	-2.6526
Phatr2_10847	30S ribosomal protein S1	-2.166	-2.429
Phatr2_31605	DNAJ heat shock protein	-2.1666	-3.121
c16360-16473	cytochrome b6-f complex subunit v (Chloroplast genome)	-2.171	-2.787
Phatr2_20508	Delta 6 elongase (ELO6b_2)	-2.175	-4.1055
Phatr2_20547	Dihydroxy-acid dehydratase	-2.176	-4.4068
Phatr2_18793	HSP90 domain-containing protein, TRAP1-like protein	-2.178	-2.5714
Phatr2_51630	RNA polymerase C subunit 17 KDa	-2.1787	-1.8633
Phatr2_32597	Unknown conserved protein	-2.1817	-1.4453
Phatr2_44311	SAM-dependent methyltransferase	-2.182	-2.0575
Phatr2_46320	Eukaryotic translation initiation factor 3	-2.184	-1.2305
c36948-41117	Unknown protein (Chloroplast genome)	-2.189	-3.0926
Phatr2_47134	Unknown conserved protein	-2.1897	-2.7633
Phatr2_9255	Polyunsaturated fatty acid elongase	-2.1954	-2.215
c80405-80169	30s ribosomal protein s16 (Chloroplast genome)	-2.1973	-1.7923
Phatr2_45887	LrgB-like family protein	-2.1995	-2.972
Phatr2_43732	predicted protein	-2.1996	-1.241
Phatr2_49401	Ferredoxin-related protein	-2.2046	-2.2726
Phatr2_40199	DUF1995-family protein	-2.2048	-4.6098
Phatr2_33844	Oxygen-evolving enhancer PsbP-family protein	-2.2085	-2.7115
Phatr2_54038	U3 snoRNP-associated protein UTP3/SAS10	-2.2134	-2.1186
Phatr2_50443	Fatty acid desaturase	-2.2168	-2.4744
Phatr2_23472	TRM1 tRNA methyltransferase 1 homolog	-2.2196	-1.808
Phatr2_46259	ATP-dependent RNA helicase	-2.22	-1.5964
Phatr2_37652	Malonyl-CoA:ACP transacylase (FABD)	-2.2207	-5.1817
Phatr2_33017	Magnesium chelatase ATPase subunit D (ChlD)	-2.226	-3.797
Phatr2_26975	Eukaryotic translation initiation factor 3 subunit	-2.2286	-1.763
Phatr2_47726	Ribosome-associated chaperone zuotin protein	-2.234	-1.6485
Phatr2_10567	Short chain dehydrogenase/reductase family protein	-2.234	-2.4665
Phatr2_43713	U3 small nucleolar RNA-associated protein 15 (UTP15)	-2.2398	-1.965
c47577-48257	30s ribosomal protein s2 (Chloroplast genome)	-2.2404	-2.2172
Phatr2_45855	Oxidoreductase	-2.2446	-2.1534
Phatr2_34592	CPF2 (Cryptochrome Photolyase Family 2)	-2.2446	-2.0618
Phatr2_45150	Unknown conserved protein	-2.2457	-1.549
Phatr2_50326	ATP-dependent RNA helicase DOB1	-2.2594	-1.6424
Phatr2_55029	Carbonic anhydrase (CA-III)	-2.2597	-1.4655
c12805-12701	ycf12_phatr protein ycf12 (Chloroplast genome)	-2.26	-3.3
Phatr2_9634	ABC1 protein	-2.2612	-1.1792
Phatr2_37067	Plastid YchF-like GTPase	-2.2612	-3.354
Phatr2_39714	DEAD box RNA helicase	-2.2633	-2.181
Phatr2_26256	Adenylosuccinate synthase	-2.2646	-2.6232
Phatr2_41016	Aspartyl-tRNA synthetase	-2.2702	-2.467
Phatr2_50738	Triose-phosphate isomerase	-2.2722	-6.8026
Phatr2_35416	DnaJ-related protein	-2.2785	-4.382
Phatr2_47027	PCI-domain protein, proteasome family protein	-2.2816	-1.7904
Phatr2_13820	Bystin-family protein	-2.2882	-1.804
Phatr2_37367	3-oxoacyl-(acyl carrier protein) synthase (FABFa)	-2.2883	-4.569
Phatr2_26176	Elongation factor 1-gamma	-2.2998	-2.3303
Phatr2_34120	2-keto-3-deoxyphosphogluconate aldolase (EDA)	-2.305	-3.9525
Phatr2_16142	ATP-binding cassette transporter	-2.306	-1.6795
Phatr2_44042	3'-5' exonuclease family protein	-2.3112	-1.8702
Phatr1_47575	Peroxidase family protein	-2.3118	-2.9274
Phatr2_31494	Phosphoribosyltransferase-related protein	-2.3122	-3.0606
c22632-22847	preprotein translocasesubunit (Chloroplast genome)	-2.3125	-2.801
c71993-72310	50s ribosomal protein l21 (Chloroplast genome)	-2.318	-2.4503
Phatr2_43465	Unknown protein	-2.322	-1.7524
Phatr2_48534	predicted protein	-2.3366	-1.0852
c17521-17327	ycf33_odosi uncharacterized protein ycf33 (Chloroplast genome)	-2.341	-2.039
Phatr2_44055	23S rRNA (uracil-5-)-methyltransferase, putative	-2.3414	-2.0048
c36146-35928	30s ribosomal protein s18 (Chloroplast genome)	-2.3417	-2.0027
Phatr2_44572	Helicase associated domain protein	-2.3424	-3.8742
Phatr2_7335	Peptide methionine sulfoxide reductase	-2.344	-2.7505
Phatr2_29217	EBP1-like protein, DNA binding protein	-2.3463	-2.0397
Phatr2_40626	Hyaluronan / mRNA binding domain-containing protein	-2.3465	-2.16
Phatr2_47593	Sterol desaturase, putative	-2.3514	-4.4686
Phatr2_49964	Uknown protein	-2.358	-6.49
Phatr2_48699	60S ribosomal protein L10	-2.3656	-2.3142
Phatr2_45592	2-hydroxyacid dehydrogenase	-2.3662	-2.2432
Phatr2_10782	DEAD box RNA helicase	-2.3692	-2.0162
Phatr2_49620	DNA-binding heat shock factor	-2.3693	-2.061
Phatr2_32775	Unknown conserved protein	-2.3748	-2.7124
c15951-15841	photosystem i protein i (Chloroplast genome)	-2.375	-3.035
Phatr2_35048	RRM motif protein	-2.3808	-1.9062
Phatr2_44242	U3 small nucleolar RNA-associated protein	-2.3814	-2.1852
Phatr2_48010	Mitochondrial TOM complex subunit Tom40, putative	-2.3835	-1.757
Phatr2_50630	CCAAT/enhancer binding protein related	-2.3872	-1.1996
c88894-89541	50s ribosomal protein l4 (Chloroplast genome)	-2.391	-2.0083
Phatr2_2097	DEAD/DEAH box RNA helicase	-2.396	-1.074
Phatr2_55079	Pyruvate kinase (PK6)	-2.4003	-2.2537
Phatr2_43443	Unknown protein, putative Alba-domain protein	-2.4048	-4.5124
Phatr2_48728	Nascent polypeptide-associated complex subunit alpha	-2.4085	-1.6285
Phatr2_45565	Unknown protein	-2.412	-4.2815
c30641-31003	50s ribosomal protein l19 (Chloroplast genome)	-2.4125	-2.102
Phatr2_36309	Zinc-dependent metalloprotease, putative	-2.4182	-2.3938
Phatr2_30262	60S ribosomal protein L19	-2.4238	-2.0032
Phatr2_42845	Unknown protein	-2.4246	-2.4008
c41126-43216	dna-directed rna polymerase beta chain (Chloroplast genome)	-2.426	-3.0378
Phatr2_55157	3R-hydroxyacyl-[acyl carrier protein] dehydrase (FABZ_2)	-2.4278	-2.6618
Phatr2_5128	20S proteasome beta 5 subunit	-2.4314	-1.384
Phatr2_18893	Quinone oxidoreductase, putative	-2.4316	-2.2822
Phatr2_20470	Gamma-tocopherol methyltransferase (TMT)	-2.4424	-3.3246
Phatr2_41287	Hyaluronan / mRNA binding domain-containing protein	-2.4435	-2.1735
Phatr2_4014	Inner membrane peptidase, putative	-2.4552	-3.0482
c21340-21432	Unknown protein (Chloroplast genome)	-2.458	-3.139
Phatr2_9929	Partner of NOB1 homolog (PNO1)	-2.4585	-1.5605
Phatr2_43428	predicted protein	-2.465	-1.7613
c117005-115974	ycf89_odosi uncharacterized protein ycf89 (Chloroplast genome)	-2.4652	-2.5606
Phatr2_35966	WD-40 repeat family protein	-2.4662	-2.386
Phatr2_37658	Glutathione S-transferase	-2.468	-3.7773
Phatr2_43162	60S ribosomal protein L27A	-2.4698	-2.4566
c35851-35345	photosystem i assembly protein ycf3 (Chloroplast genome)	-2.472	-2.0678
c88231-88854	50s ribosomal protein l3 (Chloroplast genome)	-2.4762	-2.0926
Phatr2_30365	NOG1 (Nucleolar GTP-binding protein 1) homologue	-2.4776	-2.211
Phatr2_32559	ABC component of the metal-type transporters	-2.489	-1.6803
Phatr2_25394	Ribosomal RNA methyltransferase, NOP2-like protein	-2.4936	-1.6266
Phatr2_39209	SET-domain protein	-2.5048	-2.9246
Phatr2_48486	SET-domain protein	-2.5056	-2.224
Phatr2_49613	Unknown hypothetical protein	-2.5074	-2.122
Phatr2_33523	50S ribosomal protein L21	-2.513	-1.4145
Phatr2_26035	Ribosomal L1 domain-containing protein	-2.5166	-1.5246
Phatr2_34536	LHCF16, fucoxanthin chlorophyll a/c protein	-2.52	-4.5955
Phatr2_18769	Rossmann-fold NAD(P)(+)-binding protein	-2.521	-2.9252
Phatr2_44807	TAZ zinc finger protein	-2.5246	-2.0846
Phatr2_12254	FkbP-type peptidyl-prolyl cis-trans isomerase	-2.5305	-3.0165
Phatr2_28984	DEAD-box RNA helicase protein, DDX47-homologue	-2.5322	-1.8452
Phatr2_41234	Unknown protein	-2.5336	-2.623
Phatr2_44555	KRI1 homolog	-2.5348	-2.018
Phatr2_7346	Ribosome biogenesis protein RLP24, ribosomal protein L24-like protein	-2.544	-2.142
Phatr2_43703	zf-LYAR domain protein	-2.5454	-3.0434
c102669-103898	translation elongation factor tu (Chloroplast genome)	-2.551	-2.268
Phatr2_48308	Unknown diatom specific protein	-2.5642	-1.555
Phatr2_55215	HSP90 family protein	-2.568	-2.608
Phatr2_51897	Nucleolar protein 10, putative	-2.5732	-1.7794
Phatr2_15639	S-adenosylmethionine transporter, putative	-2.5807	-3.538
Phatr2_16322	LHCF17, fucoxanthin chlorophyll a/c protein	-2.582	-7.7955
Phatr2_47811	RHD3-domain protein	-2.5836	-5.0898
Phatr2_14068	DUF171-family protein	-2.5892	-2.3622
Phatr2_47067	Phosphoribosylglycinamide synthetase, glycinamide ribonucleotide transformylase	-2.5952	-2.359
Phatr2_34146	60S ribosomal protein L6	-2.5975	-1.9295
Phatr2_46770	Methyltransferase-related protein	-2.6	-1.4978
Phatr2_28737	Translation elongation factor 1 alpha	-2.6062	-1.6898
Phatr2_8686	Ribosomal protein S12	-2.615	-1.422
Phatr2_44936	Complex I intermediate-associated protein 30	-2.617	-2.7992
Phatr2_8720	50S ribosomal protein L17	-2.618	-2.6795
Phatr2_5271	Kua-ubiquitin conjugating enzyme hybrid localisation domain protein	-2.6194	-2.095
c92096-92740	30s ribosomal protein s3 (Chloroplast genome)	-2.6242	-1.9068
Phatr2_43609	TPR repeat-containing protein	-2.6376	-4.7198
Phatr2_41601	Cold-shock domain protein	-2.6437	-2.1907
Phatr2_48785	Unknown diatom specific protein	-2.644	-2.8444
Phatr2_23687	60S ribosomal protein L35A	-2.6673	-1.932
Phatr2_33304	Small nuclear ribonucleoprotein Sm D2	-2.668	-2.376
c84058-83711	photosystem ii protein w (Chloroplast genome)	-2.6744	-1.8446
Phatr2_44096	23S rRNA m(2)G2445 methyltransferase	-2.6834	-2.5548
Phatr2_31718	Inosine monophosphate dehydrogenase	-2.6932	-2.4436
Phatr2_23324	60S ribosomal protein L11	-2.7068	-2.8302
Phatr2_49881	Kelch motif protein	-2.709	-2.1205
Phatr2_45120	Inositol-3-phosphate synthase	-2.7206	-3.838
c91021-91509	ycf88_odosi uncharacterized protein ycf88 (Chloroplast genome)	-2.722	-2.415
Phatr2_36446	Unknown protein	-2.7253	-2.6157
Phatr2_30670	40S ribosomal protein S21	-2.7343	-2.5518
Phatr2_31408	Esterase_lipase family protein	-2.7352	-4.207
Phatr2_27851	40S ribosomal protein S10	-2.7398	-3.305
Phatr2_43786	Unknown diatom specific protein	-2.7432	-5.8148
c96633-97163	30s ribosomal protein s5 (Chloroplast genome)	-2.7574	-1.599
Phatr2_52648	3-oxoacyl-[acyl-carrier-protein] synthase (FABB)	-2.7646	-3.1694
Phatr2_23717	Ferredoxin-NADP reductase	-2.7653	-6.1862
Phatr2_46012	BAP28-related protein	-2.7746	-1.9982
c20884-21186	30s ribosomal protein s14 (Chloroplast genome)	-2.7755	-2.3905
Phatr2_32036	Nucleolar complex protein 2 homolog	-2.785	-2.3286
Phatr2_21538	UTP11-family protein	-2.7976	-1.8592
c91703-92050	50s ribosomal protein l22 (Chloroplast genome)	-2.8044	-2.146
Phatr2_12737	Cold-shock domain protein, CSP-domain protein	-2.819	-2.345
Phatr2_47006	Unknown protein	-2.825	-4.3792
Phatr2_14032	DEAD box RNA helicase	-2.8306	-2.101
c91100-91159	unknown ORF (Chloroplast genome)	-2.831	-2.044
Phatr2_8777	rRNA-processing protein EBP2 homolog	-2.831	-2.2457
c92773-93189	50s ribosomal protein l16 (Chloroplast genome)	-2.8372	-2.0074
Phatr2_43051	Heat shock transcription factor	-2.8815	-3.8735
Phatr2_11703	Small nucleolar ribonucleoprotein complex subunit 13, WD40-repeat protein	-2.8828	-1.6622
Phatr2_38124	Glutaredoxin	-2.884	-4.795
Phatr2_14145	Pescadillo containing BRCT domain protein	-2.8898	-2.1764
Phatr2_38627	Unknown diatom specific protein	-2.9008	-4.3928
Phatr2_49510	Unknown diatom specific protein	-2.9068	-2.7162
c83685-81565	phenylalanine trna synthetase (Chloroplast genome)	-2.9113	-1.7097
Phatr2_20773	H/ACA ribonucleoprotein complex subunit 4	-2.9135	-2.352
c95538-96074	50s ribosomal protein l6 (Chloroplast genome)	-2.92	-1.9087
c98616-98987	30s ribosomal protein s13 (Chloroplast genome)	-2.9205	-1.9575
Phatr2_16814	Ribosome biogenesis protein, BOP1-homologue	-2.9302	-2.2256
Phatr2_21073	40S ribosomal protein S25	-2.943	-2.0333
Phatr2_18579	Nucleolar protein 56 (NOP56)	-2.9454	-2.4924
Phatr2_35625	Mitochondrial carrier protein	-2.9463	-1.4603
Phatr2_23959	Polyadenlyte binding protein	-2.947	-2.3947
Phatr2_32684	Unknown protein	-2.9547	-2.7458
Phatr2_8185	60S ribosomal protein L44	-2.9548	-2.1422
c94124-94372	50s ribosomal protein l24 (Chloroplast genome)	-2.9595	-1.9945
c93758-94123	50s ribosomal protein l14 (Chloroplast genome)	-2.9752	-2.1356
c98483-98596	ribosomal protein l36 (Chloroplast genome)	-3.001	-2.204
c96185-96592	50s ribosomal protein l18 (Chloroplast genome)	-3.0027	-2.2485
Phatr2_42452	Unknown diatom specific protein	-3.014	-2.485
Phatr2_50886	40S ribosomal protein S14	-3.032	-2.2865
Phatr2_46093	Methyltransferase	-3.0408	-2.9346
c95120-95518	30s ribosomal protein s8 (Chloroplast genome)	-3.0465	-2.128
Phatr2_10068	Enoyl-ACP reductase (FABI)	-3.0503	-4.2923
c94374-95090	50s ribosomal protein l5 (Chloroplast genome)	-3.0743	-2.093
Phatr2_42831	Ribosome biogenesis protein BMS1	-3.0772	-3.0146
c97184-98455	preprotein translocase subunit secy (Chloroplast genome)	-3.0775	-2.3368
Phatr2_34956	dsCYC2, cyclin-related protein	-3.0915	-2.689
Phatr2_15032	GrpE-domain protein, possible heat shock protein (HSP-70 COFACTOR)	-3.093	-2.7605
c11288-10539	Unknown diatom specific protein ycf90 (Chloroplast genome)	-3.097	-2.249
Phatr2_15815	Inorganic H+ pyrophosphatase	-3.097	-3.0198
Phatr2_23691	40S ribosomal protein S15A	-3.0972	-2.4248
Phatr2_27821	DEAD-box helicase	-3.1004	-1.7552
Phatr2_16688	tRNA methyltransferase	-3.1082	-2.3232
Phatr2_44970	RNA methylase, putative	-3.1088	-2.9426
Phatr1_19507	DEAD box RNA helicase	-3.1194	-1.9578
c11774-10497	ycf90_odosi uncharacterized protein ycf90 (Chloroplast genome)	-3.1245	-2.4733
Phatr2_48862	Aldo/keto reductase	-3.126	-2.9894
Phatr2_16125	60S ribosomal protein L39	-3.141	-2.442
Phatr2_19552	Nop58p/Nop5p family protein	-3.1642	-4.4812
Phatr2_48527	Unknown hypothetical protein	-3.166	-4.8962
Phatr2_50302	Alpha-ketoglutarate-dependent dioxygenase, AlkB-like	-3.1966	-2.335
Phatr2_9199	40S ribosomal protein S13	-3.2	-2.5327
Phatr2_17545	40S ribosomal protein S3a	-3.2178	-2.4194
Phatr2_23748	40S ribosomal protein S28	-3.2217	-1.7347
Phatr2_12788	Mitochondrial substrate carrier family protein	-3.2338	-1.4085
Phatr2_18585	60S ribosomal protein L28	-3.2416	-2.451
Phatr2_27905	BRIX-domain protein, putative Peter pan homolog / SSF1 homolog	-3.2517	-1.2645
c101644-102024	30s ribosomal protein s12 (Chloroplast genome)	-3.2572	-1.974
c43246-47493	Unknown protein (Chloroplast genome)	-3.2575	-3.5595
Phatr2_47181	Heat shock transcription factor related	-3.2588	-4.5584
c61526-61864	50s ribosomal protein l20 (Chloroplast genome)	-3.261	-2.459
Phatr2_23582	Importin beta-2 subunit family protein	-3.2622	-2.517
Phatr2_36726	predicted protein	-3.2632	-1.9934
c61942-63306	conserved hypothetical plastid protein (Chloroplast genome)	-3.2714	-2.4
Phatr2_15211	Cold-shock DNA binding protein	-3.2855	-3.3865
c100949-101365	30s ribosomal protein s9 (Chloroplast genome)	-3.303	-2.1995
Phatr2_32071	DUF1517-family protein	-3.3092	-6.8018
Phatr2_7893	30S ribosomal protein S15	-3.3107	-3.012
Phatr2_34932	Unknown diatom specific protein	-3.331	-7.365
c99026-99418	30s ribosomal protein s11 (Chloroplast genome)	-3.3402	-2.4582
c60693-61304	peroxiredoxin ycf42 (Chloroplast genome)	-3.361	-2.315
Phatr2_16140	Uroporphyrinogen decarboxylase (URO-D/HemE)	-3.3615	-6.609
Phatr2_47345	tRNA pseudouridine synthase A	-3.3628	-2.3788
c63390-63620	acyl carrier protein (Chloroplast genome)	-3.3703	-2.4587
c99445-100380	rna polymerase alpha subunit (Chloroplast genome)	-3.3896	-2.2564
Phatr2_44971	60S ribosomal protein P1, putative	-3.398	-2.2785
Phatr2_44383	W2-domain protein	-3.4042	-2.6414
Phatr2_30660	60S acidic ribosomal protein P0	-3.4048	-2.1152
Phatr1_52387	Nrap-domain protein	-3.4078	-2.1352
Phatr2_18859	60S ribosomal protein L36	-3.4147	-2.8747
Phatr2_7349	GAR1-family protein	-3.4158	-2.983
Phatr2_17523	Ribonucleotide-diphosphate reductase small subunit	-3.4216	-2.9152
Phatr2_50259	60S ribosomal protein L23	-3.426	-2.9837
Phatr2_14450	60S ribosomal protein L7	-3.4344	-2.3598
Phatr2_10769	40S ribosomal protein S30	-3.45	-2.458
c100445-100912	50s ribosomal protein l13 (Chloroplast genome)	-3.4503	-2.206
Phatr2_15354	rRNA biogenesis protein RRP5 homologue (partial?)	-3.4622	-2.7362
c26654-26229	50s ribosomal protein l11 (Chloroplast genome)	-3.4778	-2.823
Phatr2_44047	SOF1 homolog	-3.48	-2.9576
c102123-102593	30s ribosomal protein s7 (Chloroplast genome)	-3.4885	-1.8767
Phatr2_49533	Nucleotide transporter 1	-3.5013	-3.869
Phatr2_50440	Tudor domain-containing protein, EBNA-2 co-activator related protein	-3.508	-4.1893
Phatr2_17519	40S ribosomal protein S16	-3.5147	-2.4903
Phatr2_30315	60S ribosomal protein L18	-3.5194	-2.371
Phatr2_30160	40S ribosomal protein S26	-3.539	-2.699
Phatr2_47514	PAXNEB-domain protein, elongation protein 4 homolog	-3.5402	-2.8214
Phatr2_35154	Unknown protein	-3.545	-1.6565
Phatr2_42570	RRP12-like protein	-3.5468	-1.9226
Phatr2_19314	40S ribosomal protein S17	-3.548	-2.5575
c26193-25501	50s ribosomal protein l1 (Chloroplast genome)	-3.5506	-2.7132
Phatr2_43574	Wdr12-related protein, WD-40 repeat family protein	-3.5562	-2.4304
Phatr2_30486	40S ribosomal protein S18	-3.567	-2.563
Phatr2_34307	NADPH-protochlorophyllide oxidoreductase, putative	-3.5752	-2.3672
Phatr2_43055	DNA-directed DNA polymerase, DNA polymerase V family protein	-3.5868	-2.2844
Phatr2_47804	60S ribosomal protein L37A	-3.6085	-2.562
Phatr2_41676	Nucleoside diphosphate kinase 1	-3.6087	-6.7107
Phatr2_8842	WD40 repeat-containing protein, rRNA processing protein Pwp1 related	-3.6118	-2.7272
Phatr2_41194	Unknown protein	-3.6185	-3.2875
Phatr2_42495	WD40-repeat protein, WD repeat domain 36 homolog (WDR36)	-3.6212	-1.4744
Phatr2_15619	60S ribosomal protein L13	-3.6225	-2.2375
Phatr2_50701	40S ribosomal protein S23	-3.6256	-2.6026
Phatr2_46993	Unknown protein	-3.6316	-2.5518
Phatr2_15740	60S acidic ribosomal protein P2	-3.639	-2.9315
Phatr2_28359	60S ribosomal protein L10A	-3.6408	-2.3
Phatr2_25714	60S ribosomal protein L15	-3.656	-3.0863
Phatr2_10544	DUF1253-family protein	-3.6746	-3.2288
Phatr2_21323	40S ribosomal protein S24	-3.6768	-2.5962
Phatr2_28562	40S ribosomal protein S11	-3.6898	-2.761
Phatr2_26849	40S ribosomal protein S15	-3.691	-2.6613
c25437-25051	50s ribosomal protein l12 (Chloroplast genome)	-3.7013	-2.833
Phatr2_10196	60S ribosomal protein L37	-3.7195	-2.292
Phatr2_29097	40S ribosomal protein S5	-3.724	-2.5816
Phatr2_9989	DEAD box polypeptide 55 (DDX55)	-3.7382	-2.726
Phatr2_6258	DUF663-family protein, putative ribosome biogenesis protein TSR1 homologue	-3.7386	-2.202
Phatr2_46395	DUF1118-family protein	-3.757	-7.0906
Phatr2_48423	Plastidial delta 12 fatty acid desaturase (PtFAD6)	-3.7592	-2.216
Phatr2_19413	60S ribosomal protein L38	-3.7617	-2.616
Phatr2_25375	60S ribosomal protein L13A	-3.7722	-2.4078
Phatr2_54486	Ferric-chelate reductase 1	-3.7728	-1.6808
Phatr2_17324	40S ribosomal protein S4	-3.7747	-2.6067
Phatr2_43135	DEAD box RNA helicase	-3.8378	-3.2436
Phatr2_44394	Ribosomal RNA processing protein 1	-3.8502	-2.418
Phatr2_15632	60S acidic ribosomal protein P2	-3.8515	-3.4463
Phatr2_28234	60S ribosomal protein L8	-3.856	-2.994
Phatr2_13281	Nip7-homolog, putative 60S ribosome subunit biogenesis protein	-3.8594	-3.4972
Phatr2_51066	40S ribosomal protein S19	-3.8733	-3.013
Phatr2_21659	60S ribosomal protein L32	-3.8915	-3.227
Phatr2_44291	60S ribosomal protein L34	-3.9007	-2.7537
Phatr2_17846	60S ribosomal protein L27	-3.9232	-2.9812
Phatr2_31073	40S ribosomal protein S7	-3.9395	-2.8892
Phatr2_48920	Fibrillarin-like rRNA methylase	-3.949	-3.797
Phatr2_19152	60S ribosomal protein L24	-3.963	-2.874
Phatr2_11032	60S ribosomal protein L26	-3.9885	-3.0245
Phatr2_10640	Coproporphyrinogen III oxidase	-3.9954	-4.3034
Phatr2_26813	Homoserine dehydrogenase	-3.9998	-6.064
Phatr1_36153	40S ribosomal protein S27	-4.0073	-2.9727
Phatr2_17974	U3 snoRNP associated protein, RRP9-homologue	-4.0075	-2.3525
Phatr2_30967	Acetohydroxy acid isomeroreductase (EC 1.1.1.86)	-4.0212	-2.88
Phatr2_2217	Histidine decarboxylase, putative	-4.0485	-1.4875
Phatr2_46394	Unknown diatom specific protein	-4.0744	-4.21
Phatr2_27118	40S ribosomal protein S27a, ubiquitin extension protein	-4.0746	-2.724
Phatr2_14269	60S ribosomal protein L29	-4.082	-3.1175
Phatr2_13361	60S ribosomal protein L3	-4.0926	-2.8658
Phatr2_15757	Small nucleolar ribonucleoprotein U3 component	-4.1376	-2.8352
Phatr2_22909	LL-diaminopimelate aminotransferase, aspartate aminotransferase	-4.17	-5.143
Phatr1_60871	RRM-domain protein, nucleolin related	-4.2423	-3.8893
Phatr2_25577	60S ribosomal protein L14	-4.27	-3.082
Phatr2_46735	60S ribosomal protein L21	-4.3456	-3.2
Phatr2_43840	60S ribosomal protein L30	-4.373	-3.0678
Phatr2_47898	Unknown diatom specific protein	-4.3846	-2.1422
Phatr2_48411	40S ribosomal protein S2	-4.4155	-3.185
Phatr2_27125	60S ribosomal protein L31	-4.4184	-3.1016
Phatr2_33530	MPBQ/MSBQ transferase cyanobacterial type	-4.4337	-4.5633
Phatr2_19025	60S ribosomal protein L9	-4.4626	-3.3792
Phatr2_44651	Demethylmenaquinone methyltransferase, putative	-4.4665	-5.8665
Phatr2_19615	60S ribosomal protein L35	-4.4805	-2.7485
Phatr2_49339	Pyruvate carboxylase (PYC2)	-4.5008	-1.7902
Phatr2_52316	Aspartate kinase	-4.5042	-2.0654
Phatr2_43464	Large conserved protein, putative U3 snoRNP protein	-4.5098	-2.907
Phatr2_9983	SNU13-homologue, ribosomal L7Ae family protein	-4.513	-3.7427
Phatr2_22774	60S ribosomal protein L7	-4.5187	-3.2833
Phatr2_31919	60S ribosomal protein L5	-4.5338	-3.5622
Phatr2_2182	Nucleostemin-like protein, Guanine nucleotide-binding protein-like 3 homolog	-4.5424	-2.941
Phatr2_32401	Low-CO2 inducible protein homologue	-4.5905	-4.406
Phatr2_13682	40S ribosomal protein SA	-4.618	-4.0525
Phatr2_47526	U3 snoRNP-associated protein	-4.677	-2.9186
Phatr2_28694	RACK1-like WD40-repeat protein	-4.725	-3.2075
Phatr2_45727	RNA Helicase	-4.7486	-3.0706
Phatr2_23079	60S ribosomal protein L7A	-4.7844	-3.6926
Phatr2_54465	Iron starvation induced protein (ISIP2A)	-4.815	-3.378
Phatr2_51018	60S ribosomal protein L4	-4.8153	-2.9867
Phatr2_47104	Non ribosomal peptide synthase (NRPS)	-4.8693	-1.5268
Phatr2_49119	Hydrolase/acyltransferase family protein	-4.9112	-4.784
Phatr2_36226	60S ribosomal protein L18a	-5.0165	-3.367
Phatr2_28979	60S ribosomal protein L12	-5.081	-3.5803
Phatr2_39687	60S ribosomal protein L22	-5.407	-3.447
Phatr2_21557	BRIX-homologue	-5.613	-4.5638
Phatr2_25666	PWP2-homologue	-5.6668	-4.121
Phatr2_46275	Fatty acid desaturase, putative	-6.3118	-7.1792

## Sheet: 4. Opposite 48 h
	Genes with opposite regulation after 48 h deprivation of P and N
JGI Phatr gene ID	Description	-P vs. +P 48h	-N vs. +N 48h
Phatr2_47612	Unknown conserved protein	7.4266	-2.0998
Phatr2_44900	Glycerophosphoryl diester phosphodiesterase family protein	3.0072	-1.3342
Phatr2_46312	Mitochondrial carrier protein	1.8132	-2.326
Phatr2_43298	Phosphoglycerate mutase family protein	1.2534	-1.4396
Phatr2_13078	Permease	-1.0092	2.7804
Phatr2_12262	Mpv17 / PMP22 family protein	-1.0213	2.658
Phatr2_45605	Dioxygenase-related protein	-1.0232	2.5076
Phatr2_42474	Mitochondrial Carrier (MC) family protein	-1.065	3.5203
Phatr2_43687	Unknown diatom specific protein	-1.0878	4.7928
Phatr2_49924	Nucleoside deaminase, oxidoreductase-domain protein	-1.3526	3.5076
Phatr2_12925	Uroporphyrinogen-III C-methyltransferase	-1.457	1.191
Phatr2_50026	Solute:Sodium symporter family protein	-1.6134	1.1502
Phatr2_17344	Adenine/guanine permease, puative	-1.6382	2.8222
Phatr2_54257	SPX domain protein	-2.5636	2.5024
Phatr2_43621	Unknown protein	-2.731	2.3078
Phatr2_36821	Glycerol-3-phosphate dehydrogenase	-2.9376	1.6804
Phatr2_43478	PDZ-domain protein	-3.6175	1.4675
Phatr2_31650	Solute carrier	-3.859	2.1214

## Sheet: 5. Opposite 72 h
	Genes with opposite regulation after 72 h deprivation of P and N
JGI Phatr gene ID	Description	DpP-72h	DpN-72h
Phatr2_47612	Unknown conserved protein	6.2412	-4.2558
Phatr2_44900	Glycerophosphoryl diester phosphodiesterase family protein	4.3762	-1.6656
Phatr2_46312	Mitochondrial carrier protein	3.143	-1.8096
Phatr2_44344	Inositol polyphosphate 5-phosphatase	2.7886	-1.76
Phatr2_42872	Methyltransferase with DUF3419-domain	2.7296	-1.2586
Phatr2_47157	DUF1499-family protein	1.7742	-1.3652
Phatr2_50296	predicted protein	1.6736	-1.541
Phatr2_13123	Pyruvate dehydrogenase kinase	1.5742	-1.058
Phatr2_48882	LHCF15, fucoxanthin chlorophyll a/c protein	1.573	-1.942
Phatr2_20335	DEAD/DEAH box RNA helicase	1.5168	-1.1458
Phatr2_49598	Unknown hypothetical protein	1.449	-2.9657
Phatr2_49131	predicted protein	1.4462	-1.1214
Phatr2_14401	Isocitrate lyase (EC 4.1.3.1)	1.373	-3.922
Phatr2_12280	Sarcosine-dimethylglycine methyltransferase, putative	1.3202	-2.1788
Phatr2_44305	DUF1275-family protein	1.2564	-1.8254
Phatr2_42577	bZIP18 (bZIP transcription factor 18)	1.0856	-1.6884
Phatr2_10261	Fasciclin-like protein	1.0695	-1.0005
Phatr2_50356	Sulfolipid sulfoquinovosyldiacylglycerol synthase (SQD2)	1.051	-2.1074
Phatr2_45451	Formamidase	-1.0276	2.0968
Phatr2_45605	Dioxygenase-related protein	-1.0332	2.3188
Phatr2_49924	Nucleoside deaminase, oxidoreductase-domain protein	-1.1588	2.9734
Phatr2_16036	Serine/threonine-protein kinase	-1.193	1.792
Phatr2_33726	EamA-like transporter family protein	-1.202	1.881
Phatr2_45149	Unknown protein	-1.3365	2.0835
Phatr2_13154	NADPH nitrite reductase	-1.3368	3.99
Phatr2_12262	Mpv17 / PMP22 family protein	-1.3443	2.67
Phatr2_52504	HLIP1 (High Light Induced Protein 1), fucoxanthin chlorophyll a/c protein	-1.3617	5.7157
Phatr2_26363	Cysteine hydrolase / isochorismatase-like protein	-1.3956	1.6382
Phatr2_2164	Sugar transporter family protein	-1.4038	2.9838
Phatr2_8155	NADPH nitrite reductase, C-terminal part	-1.4213	3.3365
Phatr2_35395	Cytochrome b5	-1.4963	2.9077
Phatr2_18027	Delta 1-pyrroline-5-carboxylate synthetase	-1.5337	1.256
Phatr2_46747	Methyltransferase	-1.572	7.8858
Phatr2_49521	predicted protein	-1.5902	1.0352
Phatr2_21912	Alpha/beta hydrolase family protein	-1.664	1.5783
Phatr2_13078	Permease	-1.6888	3.1168
Phatr2_50149	Sodium:dicarboxylate symporter family protein	-1.7252	4.6634
Phatr2_43687	Unknown diatom specific protein	-1.7818	6.2008
Phatr2_17344	Adenine/guanine permease, puative	-1.8472	3.1068
Phatr2_46006	Alpha/beta hydrolase family protein	-1.942	1.2545
Phatr2_53967	Unknown protein	-1.9424	3.8784
Phatr2_46314	Unknown diatom specific protein	-1.9762	1.5414
Phatr2_50071	Transmembrane amino acid transporter protein	-1.9846	2.078
Phatr2_47754	Zinc finger (C3HC4-type RING finger) family protein	-2.1578	1.4556
Phatr2_10988	Permease, putative	-2.3236	2.7668
Phatr2_54969	Acylamide amidohydrolase, aliphatic amidase	-2.3855	2.0532
Phatr1_46597	TPR domain protein	-2.6402	1.627
Phatr2_46129	Unknown protein	-2.6727	2.0155
Phatr2_43621	Unknown protein	-2.843	2.4556
Phatr2_43478	PDZ-domain protein	-2.8908	2.587
Phatr2_36821	Glycerol-3-phosphate dehydrogenase	-3.1244	1.9724
Phatr2_12902	Ferredoxin nitrite reductase	-3.1564	2.8884
Phatr2_7778	Serine/threonine-protein kinase	-3.2977	1.97
Phatr2_55004	Unknown diatom specific protein	-3.3375	1.496
Phatr2_45795	Cysteine peptidase	-3.6366	1.1174
Phatr2_54101	Nitrate transporter	-3.6638	5.4276
Phatr2_54257	SPX domain protein	-3.8124	2.6314
Phatr2_54983	Nitrate reductase	-4.231	1.7826
Phatr2_31650	Solute carrier	-4.3284	2.86

## Sheet: 6. Unique N 48 h
	Genes regulated only by N deprivation after 48 h
JGI Phatr gene ID	Description	DpN-48h
Phatr2_50401	Amidase	5.9614
Phatr2_54560	Nitrate transporter	5.1067
Phatr2_37719	Formamidase-like protein	4.6974
Phatr2_15217	D-isomer specific 2-hydroxyacid dehydrogenase	4.2337
Phatr2_48827	Unknown protein	3.481
Phatr2_45944	Unknown diatom specific protein	3.3085
Phatr2_41316	Gly-Pro-Ser-rich protein	3.2055
Phatr2_38016	Zinc finger (C3HC4-type RING finger) family protein	3.1315
Phatr2_49690	MFS transporter	3.0306
Phatr2_1379	Leucine-rich repeat protein	2.776
Phatr2_55010	Aspartate aminotransferase family protein, putative	2.736
Phatr2_47877	Unknown diatom specific protein	2.4708
Phatr2_54411	Periplasmic sugar-binding domain protein	2.345
Phatr2_43503	NT5C-family nucleotidase	2.3185
Phatr2_49894	dsCYC7, cyclin-related protein	2.2746
Phatr2_47352	EamA-like transporter family protein	2.1956
Phatr2_16991	Uracil-xanthine permease	2.185
Phatr2_16499	Homoserine O-acetyltransferase	2.082
Phatr2_46763	Unknown hypothetical protein	2.0516
Phatr2_46359	Thioredoxin family protein	1.938
Phatr2_50513	Leucine rich repeat protein	1.9
Phatr2_15625	Molybdopterin synthase	1.8364
Phatr2_4994	Calcium/calmodulin-dependent protein kinase, putative	1.8318
Phatr2_45045	Unknown diatom specific protein	1.8114
Phatr2_50516	Na+/H+ exchange protein	1.8092
Phatr2_7108	CAAX-protease, putative	1.7853
Phatr2_31942	dsCYC1, cyclin family protein	1.7318
Phatr2_34422	Taurine catabolism dioxygenase TauD-family protein	1.7302
Phatr2_50304	bHLH-N-terminal domain protein (NMB1)	1.7264
Phatr2_34373	Molybdopterin biosynthesis-like protein	1.7254
Phatr2_40950	DUF1989-family protein	1.6905
Phatr2_13418	Ammonium transporter	1.6856
Phatr2_54476	Formidase	1.663
Phatr2_46540	Unknown diatom specific protein	1.6538
Phatr2_45538	predicted protein	1.6468
Phatr2_48084	Vacuolar sorting receptor-like protein	1.6366
Phatr2_42699	predicted protein	1.5828
Phatr2_50171	Unknown hypothetical protein	1.5592
Phatr2_33932	High light induced protein 1b (Hlip1b)	1.541
Phatr2_55096	PDZ domain protein	1.4882
Phatr2_51058	Vacuolar ATP synthase subunit D	1.4578
Phatr2_32274	Unknown protein	1.4568
Phatr2_53961	RTX toxins and related Ca2+-binding protein	1.4336
Phatr2_47496	predicted protein	1.4168
Phatr2_9277	S1-P1_nuclease	1.3828
Phatr2_45616	Unknown diatom specific protein	1.361
Phatr2_10893	Protein kinase	1.3444
Phatr2_46165	predicted protein	1.343
Phatr2_38665	Cyclic nucleotide-binding domain protein	1.343
Phatr2_43034	dsCYC4, cyclin family protein	1.3378
Phatr2_27976	Phosphoenolpyruvate carboxylase (PEPCase_1)	1.3367
Phatr2_44308	predicted protein	1.3176
Phatr2_48691	Unknown protein	1.3
Phatr2_32554	Magnesium-dependent phosphatase, putative	1.2566
Phatr2_35018	predicted protein	1.236
Phatr2_43684	Aldo/Keto Reductase	1.206
Phatr2_45657	Inositol oxygenase	1.199
Phatr2_5145	Urease accessory protein (UREG)	1.1977
Phatr2_37964	predicted protein	1.1858
Phatr2_17401	Dihydrolipoamide acetyltransferase (DHLTA_1)	1.1843
Phatr2_9816	Copine 1 (CPNE1b)	1.1828
Phatr2_47557	Unknown diatom specific protein	1.1635
Phatr2_48099	Unknown conserved protein	1.1588
Phatr2_49455	Hydrolase, putative	1.1576
Phatr2_43040	predicted protein	1.142
Phatr2_46447	Hsp20/alpha crystallin family protein	1.107
Phatr2_45057	Unknown protein	1.106
Phatr2_4344	Leucine-rich repeat protein	1.1054
Phatr2_46945	predicted protein	1.0807
Phatr2_46497	predicted protein	1.0494
Phatr2_47590	Membrane protein, putative	1.036
Phatr2_45068	Unknown protein	1.031
Phatr2_44967	predicted protein	1.03
Phatr2_51214	Glutamate synthase, NADH-dependent (GltX)	1.0072
Phatr2_47558	predicted protein	1.0055
Phatr2_47708	Unknown protein	-1.043
Phatr2_48543	predicted protein	-1.0613
Phatr2_15797	ADP/ATP translocase	-1.1054
Phatr2_52286	Tryptophan synthase beta chain (TRPB)	-1.1923
Phatr2_33435	Fatty acid hydroxylase	-1.1952
Phatr2_36253	Bile Acid:Na+ symporter family protein	-1.231
Phatr2_42565	Mpv17 / PMP22 family protein	-1.2368
Phatr2_43374	9-cis-epoxycarotenoid dioxygenase	-1.2376
Phatr2_11390	Digalactosyldiacylglycerol synthase	-1.244
Phatr2_47079	Unknown diatom specific protein	-1.2446
Phatr2_35564	Phospholipase/carboxylesterase	-1.282
Phatr2_45960	Serine carboxypeptidase-like protein	-1.3015
Phatr2_35766	Translation elongation factor 2 (EF2)	-1.3185
Phatr2_15134	Phosphoribulokinase/uridine kinase family protein	-1.368
Phatr2_43326	tRNA-specific adenosine deaminase-like protein	-1.3786
Phatr2_55086	Delta-1-pyrroline-5-carboxylate synthetase (P5CS)	-1.3907
Phatr2_43365	Unknown diatom specific protein	-1.4336
Phatr2_11850	Ribonuclease Z family protein	-1.4556
Phatr2_43689	Diatom specific protein	-1.462
Phatr2_45993	BCCIP family protein	-1.4722
Phatr2_36932	Alcohol acetyltransferase related protein	-1.5696
Phatr2_49377	YbaB/EbfC DNA-binding family protein	-1.5834
Phatr2_43737	Phytanoyl-CoA dioxygenase (PHYH)	-1.5984
Phatr2_31434	Unknown protein	-1.6484
Phatr2_50511	Bestrophin-related protein	-1.6528
Phatr2_6940	Cytochrome P450 protein	-1.6635
Phatr2_18064	3,2-trans-enoyl-CoA isomerase	-1.7038
Phatr2_11003	Radical SAM domain-containing protein	-1.7194
Phatr2_14529	Inorganic pyrophosphatase	-1.7218
Phatr2_42891	Unknown diatom specific protein	-1.7873
Phatr2_54952	Pyridoxamine 5'-phosphate oxidase-related	-1.8096
Phatr2_9210	CRTISO5 (Carotenoid Isomerase 5), phytoene dehydrogenase-related protein	-1.8212
Phatr2_48875	LAM-domain protein	-1.8747
Phatr2_42977	Unknown diatom specific protein	-1.9166
Phatr2_43222	Carbamoyltransferase	-1.9335
Phatr2_31367	FADH-2,4-dienoyl-CoA reductase	-1.9455
Phatr2_46033	Unknown protein	-1.956
Phatr2_50411	Pentatricopeptide (PPR) repeat-containing protein	-2.0507
Phatr2_47918	Mitochondrial glycoprotein, MAM33-domain protein	-2.142
Phatr2_48958	predicted protein	-2.2145
Phatr2_23444	TypA/BipA type GTPase	-2.4345
Phatr2_13001	NADPH protochlorophyllide reductase	-2.597
Phatr2_43302	Endoglucanase, putative	-2.8675
Phatr2_54017	Plastidic triose-phosphate/phosphate translocator (Tpt3)	-4.1187

## Sheet: 7. Unique N 72 h
	Genes regulated only by N deprivation after 72 h
JGI Phatr gene ID	Description	DpN-72h
Phatr2_50401	Amidase	5.9986
Phatr2_49894	dsCYC7, cyclin-related protein	5.6236
Phatr2_54560	Nitrate transporter	5.5443
Phatr2_43503	NT5C-family nucleotidase	4.9957
Phatr2_15217	D-isomer specific 2-hydroxyacid dehydrogenase	4.5565
Phatr2_49216	Voltage-dependent calcium channel related protein	3.9934
Phatr2_46763	Unknown hypothetical protein	3.853
Phatr2_37719	Formamidase-like protein	3.619
Phatr2_46540	Unknown diatom specific protein	3.5418
Phatr2_34373	Molybdopterin biosynthesis-like protein	3.4296
Phatr2_16991	Uracil-xanthine permease	3.425
Phatr2_49236	Unknown protein	3.4214
Phatr2_1379	Leucine-rich repeat protein	3.391
Phatr2_15625	Molybdopterin synthase	3.353
Phatr2_33770	Ferredoxin-dependent bilin reductase	3.2974
Phatr2_45045	Unknown diatom specific protein	3.2762
Phatr2_48446	Histidine phosphatase domain protein	3.0972
Phatr2_8461	ARFGAP-domain protein	3.067
Phatr2_5286	Protein kinase	3.024
Phatr2_54411	Periplasmic sugar-binding domain protein	2.8
Phatr2_37237	Unknown diatom specific protein	2.7354
Phatr2_44684	DNA-binding heat shock factor	2.7088
Phatr2_48071	Unknown protein	2.6916
Phatr2_55096	PDZ domain protein	2.6362
Phatr2_48931	Unknown protein	2.6244
Phatr2_48827	Unknown protein	2.5045
Phatr2_49690	MFS transporter	2.5024
Phatr2_38016	Zinc finger (C3HC4-type RING finger) family protein	2.4985
Phatr2_32274	Unknown protein	2.3804
Phatr2_45315	Unknown conserved protein	2.379
Phatr2_47352	EamA-like transporter family protein	2.3242
Phatr2_50516	Na+/H+ exchange protein	2.2714
Phatr2_40950	DUF1989-family protein	2.2475
Phatr2_46447	Hsp20/alpha crystallin family protein	2.2324
Phatr2_14380	Peptidase, S8A (subtilisin) subfamily protein	2.214
Phatr2_47077	Triphenylmethane reductase-like protein	2.1748
Phatr2_5808	Fra10Ac1-domain protein	2.1633
Phatr2_47877	Unknown diatom specific protein	2.1218
Phatr2_45314	bZIP14 (bZIP transcription factor 14)	2.1096
Phatr2_50171	Unknown hypothetical protein	2.1026
Phatr2_46671	Unknown hypothetical protein	2.0824
Phatr2_49318	Unknown hypothetical protein	2.057
Phatr2_9277	S1-P1_nuclease	2.0415
Phatr2_16499	Homoserine O-acetyltransferase	2.04
Phatr2_44009	6-phosphogluconolactonase related protein	2.038
Phatr2_45944	Unknown diatom specific protein	2.029
Phatr2_43515	Nucleoside transporter, putative	1.9948
Phatr2_48667	DNA-binding heat shock factor (HSF4.3c)	1.9748
Phatr2_7108	CAAX-protease, putative	1.9707
Phatr2_50578	DUF862-family protein	1.9664
Phatr2_45672	MFS family transporter	1.9618
Phatr2_49574	Unknown protein	1.9534
Phatr2_48084	Vacuolar sorting receptor-like protein	1.9234
Phatr2_34844	Unknown protein	1.8795
Phatr1_14329	Ankyrin repeat protein	1.8685
Phatr2_4918	Phosphatidylinositol 3- and 4-kinase	1.8682
Phatr2_49944	Sulfotransferase domain protein	1.8612
Phatr2_20360	Pyruvate dehydrogenase E1, alpha and beta subunits (PDH1)	1.8402
Phatr2_46116	Unknown protein	1.8377
Phatr2_55010	Aspartate aminotransferase family protein, putative	1.818
Phatr2_41316	Gly-Pro-Ser-rich protein	1.8025
Phatr2_33932	High light induced protein 1b (Hlip1b)	1.8005
Phatr2_4994	Calcium/calmodulin-dependent protein kinase, putative	1.7895
Phatr2_34555	Unknown diatom specific protein	1.7854
Phatr2_50513	Leucine rich repeat protein	1.7787
Phatr1_50372	predicted protein	1.7713
Phatr2_49088	Unknown hypothetical protein	1.771
Phatr1_46569	Unknown protein	1.77
Phatr2_44301	Unknown diatom specific protein	1.7645
Phatr2_47924	predicted protein	1.7562
Phatr2_50304	bHLH-N-terminal domain protein (NMB1)	1.7546
Phatr2_47599	MAM3-like protein	1.7112
Phatr2_47899	ARF GAP	1.7052
Phatr2_47015	predicted protein	1.7012
Phatr2_46491	Unknown protein	1.6875
Phatr2_45616	Unknown diatom specific protein	1.6722
Phatr2_46560	predicted protein	1.6585
Phatr2_38665	Cyclic nucleotide-binding domain protein	1.6565
Phatr2_48350	predicted protein	1.656
Phatr2_42560	bZIP12 (bZIP transcription factor 12)	1.6336
Phatr2_46563	predicted protein	1.632
Phatr2_10893	Protein kinase	1.6318
Phatr2_34422	Taurine catabolism dioxygenase TauD-family protein	1.6283
Phatr2_51214	Glutamate synthase, NADH-dependent (GltX)	1.6022
Phatr2_43132	predicted protein	1.6022
Phatr2_45538	predicted protein	1.5986
Phatr2_35018	predicted protein	1.597
Phatr2_47558	predicted protein	1.592
Phatr2_46165	predicted protein	1.586
Phatr2_49455	Hydrolase, putative	1.5854
Phatr2_49283	Unknown diatom specific protein	1.5788
Phatr2_48691	Unknown protein	1.5787
Phatr1_47562	two-pore calcium channel	1.5722
Phatr2_45874	predicted protein	1.5674
Phatr2_53961	RTX toxins and related Ca2+-binding protein	1.5604
Phatr2_21744	Calmodulin	1.558
Phatr2_47188	NOD3-like leucine-rich repeat protein	1.5566
Phatr2_49001	Unknown diatom specific protein	1.5564
Phatr2_47894	Radical SAM domain-containing protein	1.5518
Phatr2_48099	Unknown conserved protein	1.5474
Phatr2_34586	Unknown diatom specific protein	1.5444
Phatr2_31942	dsCYC1, cyclin family protein	1.5428
Phatr2_49296	Unknown diatom specific protein	1.529
Phatr2_39363	predicted protein	1.525
Phatr2_42556	Sulphate transporter	1.5228
Phatr2_43684	Aldo/Keto Reductase	1.5195
Phatr2_27976	Phosphoenolpyruvate carboxylase (PEPCase_1)	1.5065
Phatr2_44099	Heat shock factor (HSF1), DNA binding	1.495
Phatr2_49610	Exo-1,3-beta-glucosidase	1.4835
Phatr2_46195	predicted protein	1.4815
Phatr2_15207	Nudix hydrolase-like protein	1.4735
Phatr2_50093	Unknown diatom specific protein	1.4716
Phatr2_49099	bZIP20 (bZIP transcription factor 20)	1.4448
Phatr2_48151	Metacaspase	1.4394
Phatr2_49586	predicted protein	1.4383
Phatr2_49720	MYB-transcription factor (Myb2R8)	1.4377
Phatr2_44700	bZIP21a (bZIP transcription factor 21a)	1.4365
Phatr2_12981	predicted protein	1.4358
Phatr2_33622	Heat shock transcription factor (HSF1.2b)	1.4358
Phatr2_47875	predicted protein	1.4344
Phatr2_50127	Unknown protein	1.433
Phatr2_13418	Ammonium transporter	1.4306
Phatr2_9005	AAA-type ATPase family protein	1.4286
Phatr2_43301	Ureide permease	1.4284
Phatr2_16391	predicted protein	1.4112
Phatr2_42699	predicted protein	1.407
Phatr2_16243	ApaG homologue	1.4023
Phatr2_45746	Unknown diatom specific protein	1.398
Phatr2_47560	predicted protein	1.3878
Phatr2_46622	Unknown diatom specific protein	1.3738
Phatr2_44308	predicted protein	1.3704
Phatr2_46530	predicted protein	1.3703
Phatr2_46537	predicted protein	1.3663
Phatr2_46007	predicted protein	1.3598
Phatr2_50336	High mobility group DNA binding protein	1.353
Phatr2_3296	predicted protein	1.3488
Phatr2_2762	predicted protein	1.3452
Phatr2_27429	CPF1 (Cryptochrome Photolyase Family 1)	1.3416
Phatr2_45014	Unknown diatom specific protein	1.3358
Phatr2_48974	Unknown diatom specific protein	1.335
Phatr2_44703	predicted protein	1.334
Phatr2_44413	Unknown diatom specific protein	1.3178
Phatr2_40322	Unknown hypothetical protein	1.3117
Phatr2_12887	Forkhead-associated domain-containing protein / RING-finger domain protein	1.3077
Phatr2_44613	predicted protein	1.3006
Phatr2_44253	predicted protein	1.2994
Phatr2_4344	Leucine-rich repeat protein	1.2988
Phatr2_47557	Unknown diatom specific protein	1.2965
Phatr2_49722	Unknown diatom specific protein	1.2933
Phatr2_46497	predicted protein	1.2912
Phatr2_7959	MYB-like transcription factor	1.2883
Phatr2_42740	predicted protein	1.2784
Phatr2_42698	predicted protein	1.2596
Phatr2_43562	predicted protein	1.2578
Phatr2_14994	Glutamine-fructose-6-phosphate transaminase	1.2573
Phatr2_46112	predicted protein	1.249
Phatr2_10963	Ubiquitin fusion-degradation protein (hUfd1)	1.2486
Phatr2_37260	predicted protein	1.2482
Phatr2_32554	Magnesium-dependent phosphatase, putative	1.2442
Phatr2_33651	predicted protein	1.2374
Phatr2_45057	Unknown protein	1.237
Phatr2_48957	Unknown hypothetical protein	1.2346
Phatr2_47106	Leucyl aminopeptidase, putative	1.2286
Phatr2_9816	Copine 1 (CPNE1b)	1.224
Phatr2_51806	Conserved hypothetical integral membrane protein	1.213
Phatr2_36633	Ankyrin repeat protein	1.2122
Phatr2_41063	Phosphoglycerate mutase family protein	1.211
Phatr2_49787	predicted protein	1.209
Phatr2_45283	predicted protein	1.208
Phatr2_50056	Glutathione S-transferase family protein	1.2046
Phatr2_43024	predicted protein	1.2002
Phatr2_45098	EamA-like transporter family protein	1.198
Phatr2_46458	Unknown diatom specific protein	1.1978
Phatr2_18473	Mitochondrial ABC transporter	1.1902
Phatr2_35620	predicted protein	1.19
Phatr2_39173	DnaJ-domain protein	1.1898
Phatr2_45978	Unknown protein	1.1878
Phatr1_46567	bZIP transcription factor	1.185
Phatr2_45873	predicted protein	1.1838
Phatr2_18469	Sugar transporter	1.1796
Phatr2_47469	predicted protein	1.176
Phatr2_48864	3beta-hydroxysteroid dehydrogenase	1.174
Phatr2_48992	Unknown diatom specific protein	1.1696
Phatr2_50562	predicted protein	1.1634
Phatr2_48170	Serine/threonine protein kinase	1.163
Phatr2_11559	nad-dependent epimerase/dehydratase	1.1616
Phatr2_50479	predicted protein	1.1572
Phatr2_48064	Unknown diatom specific protein	1.157
Phatr2_45764	Histone acetyltransferase	1.1562
Phatr2_50392	predicted protein	1.1545
Phatr2_46405	predicted protein	1.1525
Phatr2_36634	predicted protein	1.1466
Phatr2_17401	Dihydrolipoamide acetyltransferase (DHLTA_1)	1.1458
Phatr2_54381	Histone linker H1	1.145
Phatr2_47574	predicted protein	1.139
Phatr2_8866	predicted protein	1.124
Phatr2_42881	ABC transporter ATPase	1.1214
Phatr2_31257	NAD-dependent epimerase/dehydratase, putative	1.12
Phatr2_45926	DNA-binding heat shock factor	1.1194
Phatr2_32745	predicted protein	1.1164
Phatr2_44858	Kinetochore protein Spc25	1.1152
Phatr2_3621	predicted protein	1.112
Phatr2_44146	DNA replication complex GINS protein Sld5	1.11
Phatr2_46945	predicted protein	1.109
Phatr2_36608	Nitroreductase family protein	1.1074
Phatr2_12431	Phospholipase D	1.1048
Phatr2_44101	predicted protein	1.1024
Phatr2_46117	predicted protein	1.1008
Phatr2_49141	Unknown hypothetical protein	1.1002
Phatr2_48852	predicted protein	1.097
Phatr2_47590	Membrane protein, putative	1.0865
Phatr2_44850	Protein phosphatase 2C-related protein	1.0862
Phatr2_34488	predicted protein	1.0858
Phatr2_49295	predicted protein	1.0853
Phatr2_44967	predicted protein	1.085
Phatr2_49194	Unknown hypothetical protein	1.0818
Phatr2_37243	predicted protein	1.0726
Phatr2_46164	Unknown diatom specific protein	1.0694
Phatr2_16987	predicted protein	1.0678
Phatr1_58067	ABC transporter related protein	1.067
Phatr2_5543	Rhomboid family peptidase	1.067
Phatr2_45943	predicted protein	1.0664
Phatr2_43364	DNA-binding heat shock factor	1.066
Phatr2_12898	predicted protein	1.065
Phatr2_15329	predicted protein	1.0646
Phatr2_37328	predicted protein	1.0585
Phatr2_44327	Mechanosensitive ion channel	1.0562
Phatr2_43857	predicted protein	1.0536
Phatr2_47699	Zinc finger (C3HC4-type RING finger) family protein	1.0524
Phatr2_44088	HSF-type DNA-binding domain protein	1.0478
Phatr2_49501	Sulfotransferase-related protein	1.0455
Phatr2_50172	predicted protein	1.0445
Phatr2_32539	predicted protein	1.044
Phatr2_18940	3-oxoacyl-[acyl-carrier-protein] synthase (FABFb)	1.041
Phatr2_46341	predicted protein	1.0393
Phatr2_15081	Pyruvate dehydrogenase kinase	1.0372
Phatr2_3145	Pantothenate kinase	1.0364
Phatr2_30334	predicted protein	1.0164
Phatr2_42510	Unknown diatom specific protein	1.0158
Phatr2_54974	hydrolase	1.0024
Phatr2_46392	Unknown conserved protein	1.0002
Phatr2_6940	Cytochrome P450 protein	-1.0015
Phatr2_37858	predicted protein	-1.0064
Phatr2_47579	predicted protein	-1.0084
Phatr2_34631	Unknown conserved protein	-1.01
Phatr2_46084	Unknown protein	-1.0218
Phatr2_48029	CAAX prenyl protease, putative	-1.0332
Phatr2_46780	predicted protein	-1.0444
Phatr2_43339	predicted protein	-1.0467
Phatr2_50181	predicted protein	-1.0506
Phatr2_18080	Phosphoribosylaminoimidazole-succinocarboxamide synthase	-1.0594
Phatr2_12107	Dihydropteroate synthase	-1.0602
Phatr2_35564	Phospholipase/carboxylesterase	-1.0726
Phatr2_7553	predicted protein	-1.0778
Phatr2_37291	predicted protein	-1.106
Phatr2_35383	Unknown protein	-1.1252
Phatr2_45995	Zinc-dependent metalloprotease, putative	-1.126
Phatr2_50005	predicted protein	-1.1266
Phatr2_49351	Unknown protein	-1.1295
Phatr2_14713	predicted protein	-1.1557
Phatr2_8058	Ankyrin repeat protein	-1.1597
Phatr2_8045	Peptidylprolyl isomerase FKBP-type	-1.1625
Phatr2_44733	LHCX3, fucoxanthin chlorophyll a/c protein	-1.1707
Phatr2_45434	GDP-mannose-3',5'-epimerase-like protein	-1.1728
Phatr2_47285	predicted protein	-1.184
Phatr2_41298	Glucose-6-phosphate isomerase	-1.1844
Phatr2_45919	predicted protein	-1.1873
Phatr2_45939	TLC domain protein	-1.19
Phatr2_54134	Glutamyl-tRNA reductase	-1.221
Phatr2_36253	Bile Acid:Na+ symporter family protein	-1.2316
Phatr2_44474	P2B, P-type ATPase (ATPase1-2B)	-1.2372
Phatr2_46613	predicted protein	-1.2408
Phatr2_45240	predicted protein	-1.2444
Phatr2_48300	predicted protein	-1.2534
Phatr2_46015	NDF4-related protein	-1.268
Phatr2_43698	predicted protein	-1.2693
Phatr2_38769	Unknown protein	-1.273
Phatr2_35670	predicted protein	-1.2844
Phatr2_20708	Aspartyl aminopeptidase	-1.292
Phatr2_13921	Signal peptidase 12 kDa subunit (Spc12)	-1.304
Phatr2_47550	Sarcosine oxidase, putative	-1.321
Phatr2_12330	2-C-methyl-D-erythritol 2,4-cyclodiphosphate synthase	-1.326
Phatr2_46468	predicted protein	-1.3492
Phatr2_14307	Ferredoxin	-1.3573
Phatr2_49876	Fasciclin domain protein	-1.3574
Phatr2_43880	predicted protein	-1.3805
Phatr2_45443	Plastid carbonic anhydrase (PtCa2)	-1.4054
Phatr2_48788	predicted protein	-1.415
Phatr2_35766	Translation elongation factor 2 (EF2)	-1.4505
Phatr2_21201	UDP-sulfoquinovose synthase, plastid precursor (SQD1)	-1.4516
Phatr2_49509	Conserved unknown protein	-1.4678
Phatr2_23850	Dihydrolipoamide S-acetyltransferase (E2) subunit (DHLTA_3)	-1.471
Phatr2_37009	predicted protein	-1.4736
Phatr2_33208	Unknown hypothetical protein	-1.4756
Phatr2_20331	PsbO, oxygen-evolving enhancer protein 1	-1.4784
Phatr2_228	Endoplasmic reticulum calcium-translocating P-type ATPase	-1.4942
Phatr2_49892	DUF1997-family protein	-1.4956
Phatr2_45251	predicted protein	-1.5014
Phatr2_46438	predicted protein	-1.518
Phatr2_43374	9-cis-epoxycarotenoid dioxygenase	-1.5262
Phatr2_25360	3-ketoacyl-CoA reductase, putative	-1.5312
Phatr2_18064	3,2-trans-enoyl-CoA isomerase	-1.5342
Phatr2_48204	Glucose-methanol-choline oxidoreductase	-1.5904
Phatr2_48554	DNA-binding transcription factor	-1.6124
Phatr2_51230	LHCF11, fucoxanthin chlorophyll a/c protein	-1.6165
Phatr2_43058	Calcyclin-binding protein	-1.622
Phatr2_6580	ATP synthase assembly protein, putative	-1.623
Phatr2_48875	LAM-domain protein	-1.6233
Phatr2_47766	TPR-repeat protein	-1.6432
Phatr2_39329	BTB-domain protein	-1.6456
Phatr2_43950	Trigger factor	-1.65
Phatr2_11850	Ribonuclease Z family protein	-1.6608
Phatr2_47708	Unknown protein	-1.6665
Phatr2_12155	NADPH-protochlorophyllide oxidoreductase (PORA)	-1.6675
Phatr2_43334	Unknown diatom specific protein	-1.6818
Phatr2_23444	TypA/BipA type GTPase	-1.688
Phatr2_34225	Unknown diatom specific protein	-1.6898
Phatr2_38067	Glycerol-3-phosphate dehydrogenase-related	-1.703
Phatr2_44955	1-hydroxy-2-methyl-2-(E)-butenyl-4-diphosphate synthase	-1.7082
Phatr2_35977	COG4399-domain protein	-1.7194
Phatr2_47079	Unknown diatom specific protein	-1.7196
Phatr2_23988	Glucose-6-phosphate isomerase (GPI_3)	-1.734
Phatr2_47402	Mpv17/PMP22-domain protein, putative peroxisomal membrane protein	-1.781
Phatr2_43326	tRNA-specific adenosine deaminase-like protein	-1.785
Phatr2_44202	Unknown diatom specific protein	-1.802
Phatr2_46675	TPR-repeat protein	-1.8042
Phatr2_43611	MFS family transporter, putative glycerol-3-phosphate transporter	-1.8472
Phatr2_15134	Phosphoribulokinase/uridine kinase family protein	-1.855
Phatr2_50511	Bestrophin-related protein	-1.8594
Phatr2_52286	Tryptophan synthase beta chain (TRPB)	-1.867
Phatr2_37443	predicted protein	-1.872
Phatr2_45476	Villin headpiece domain protein	-1.888
Phatr1_46608	1-deoxy-D-xylulose-5-phosphate synthase, DXP-synthase	-1.8952
Phatr2_33768	Mpv17 / PMP22 family protein	-1.9215
Phatr2_43222	Carbamoyltransferase	-1.9685
Phatr2_55086	Delta-1-pyrroline-5-carboxylate synthetase (P5CS)	-1.9957
Phatr2_34976	Glutathione S-transferase	-2.0242
Phatr2_45960	Serine carboxypeptidase-like protein	-2.058
Phatr2_36770	Unknown diatom specific protein	-2.0714
Phatr2_12732	Adenylate kinase	-2.0865
Phatr2_43365	Unknown diatom specific protein	-2.0898
Phatr2_8747	YigZ family protein	-2.1252
Phatr2_45515	Nucleoside-diphosphate-sugar epimerases-related protein	-2.2022
Phatr2_4266	Dehydrogenase/reductase SDR family protein	-2.2274
Phatr2_36932	Alcohol acetyltransferase related protein	-2.2428
Phatr2_46785	UDP-glucose 4-epimerase	-2.2784
Phatr2_33885	Mitochondrial large subunit ribosomal protein (Img2)	-2.3062
Phatr2_46033	Unknown protein	-2.3374
Phatr2_14529	Inorganic pyrophosphatase	-2.3866
Phatr2_49377	YbaB/EbfC DNA-binding family protein	-2.4224
Phatr2_55057	Photosystem II reaction center M protein (PsbM)	-2.43
Phatr2_35627	Rossmann-fold NAD(P)(+)-binding protein	-2.4527
Phatr2_42977	Unknown diatom specific protein	-2.4702
Phatr2_54952	Pyridoxamine 5'-phosphate oxidase-related	-2.5408
Phatr2_51271	FKBP-type peptidyl-prolyl cis-trans isomerase	-2.6206
Phatr2_42891	Unknown diatom specific protein	-2.6802
Phatr2_43689	Diatom specific protein	-2.7558
Phatr2_48958	predicted protein	-2.7945
Phatr2_9210	CRTISO5 (Carotenoid Isomerase 5), phytoene dehydrogenase-related protein	-2.8072
Phatr2_47918	Mitochondrial glycoprotein, MAM33-domain protein	-2.861
Phatr2_7235	DUF2214-family protein	-2.9415
Phatr2_50411	Pentatricopeptide (PPR) repeat-containing protein	-3.0237
Phatr2_12583	Superoxide dismutase	-3.132
Phatr2_43302	Endoglucanase, putative	-3.3655
Phatr2_13001	NADPH protochlorophyllide reductase	-3.7066
Phatr2_25168	LHCF4, fucoxanthin chlorophyl a/c protein	-3.866
Phatr2_50705	LHCF3/LHCF4, fucoxanthin chlorophyll a/c protein	-4.0785
Phatr2_49248	Unknown protein	-4.3536
Phatr2_43737	Phytanoyl-CoA dioxygenase (PHYH)	-4.6604
Phatr2_54017	Plastidic triose-phosphate/phosphate translocator (Tpt3)	-7.1047

## Sheet: 8. Unique P 48 h
	Genes regulated only by P deprivation after 48 h
JGI Phatr gene ID	Description	DpP-48h
Phatr2_33251	Phosphatase-related protein	9.3166
Phatr2_39432	PhoD-like phosphatase	9.2972
Phatr2_47869	Alkaline phosphatase related	9.1692
Phatr2_49678	Alkaline phosphatase (PtAPase)	8.4212
Phatr2_45757	Alkaline phosphatase D domain protein	7.914
Phatr2_43694	5'-nucleotidase, UshA-domain protein	7.8826
Phatr2_49693	COG4222-domain protein	7.5494
Phatr2_32057	Glycerophosphoryl diester phosphodiesterase	7.3298
Phatr1_47538	Sodium/potassium/calcium exchanger	7.2852
Phatr2_47239	Sodium phosphate cotransporter, solute carrier family 34	5.9265
Phatr2_40433	Sodium phosphate cotransporter	5.8813
Phatr2_48834	DUF821-domain protein	5.5995
Phatr2_36322	Protein kinase	5.287
Phatr2_48016	Unknown protein	5.1608
Phatr2_47760	Unknown diatom specific protein	4.6357
Phatr2_47666	Sodium phosphate cotransporter	4.633
Phatr2_1946	Amino acid permease	4.5444
Phatr2_19586	SPX domain-containing membrane protein	4.3782
Phatr2_23830	Phosphate transporter family protein	4.3382
Phatr2_48511	Chromate transporter	4.224
Phatr2_12577	Serine/threonine phosphatase 2C and CAP-dpmain protein	3.961
Phatr2_49314	2OG-Fe(II) oxygenase family protein	3.8428
Phatr2_47667	Sodium phosphate cotransporter	3.7043
Phatr2_44340	Unknown protein	3.4743
Phatr2_36425	Unknown diatom specific protein	3.408
Phatr2_47256	MYB-like DNA-binding domain protein	3.3474
Phatr2_48518	Zinc/iron permease	3.3044
Phatr2_39515	Phosphate:H+ symporter	3.1558
Phatr2_31810	Unknown small protein	3.1478
Phatr2_47434	SPX-domain protein	3.1458
Phatr2_42561	Histidine phosphatase	2.9652
Phatr2_45902	TLC domain protein	2.9478
Phatr2_48106	NAD/NADP octopine/nopaline dehydrogenase, alpha-helical domain	2.5466
Phatr2_37509	Cytochrome c6-like protein	2.4865
Phatr2_42871	Phospholipid methyltransferase, putative	2.4495
Phatr2_50535	DUF1279 domain-containing protein	2.4492
Phatr2_44920	Prolyl 4-hydroxylase related protein	2.444
Phatr2_46385	Bestrophin-type plasma membrane protein	2.3546
Phatr2_15281	Vacuolar transporter chaperone	2.3195
Phatr2_54901	TBC domain protein, putative Rab GTPase activator	2.2985
Phatr2_49225	Unknown protein	2.2432
Phatr1_35003	Unknown hypothetical protein	2.2105
Phatr2_45342	Unknown conserved protein	2.174
Phatr2_49834	Unknown diatom specific protein	2.1237
Phatr2_44224	TLC-domain protein	2.107
Phatr2_43441	Unknown diatom specific protein	2.085
Phatr2_50133	Ankyrin repeat protein	2.0522
Phatr2_47300	Methyltransferase domain protein	2.0193
Phatr2_41450	RRM-domain protein	1.9915
Phatr2_44578	Unknown diatom specific protein	1.991
Phatr2_46343	DUF1971-family protein	1.9905
Phatr2_34549	Unknown diatom specific protein	1.9874
Phatr2_50572	Unknown protein	1.9822
Phatr2_34403	Dual specificity protein phosphatase	1.9764
Phatr2_49589	Armadillo repeat-containing protein	1.957
Phatr2_49209	Unknown protein	1.948
Phatr2_9124	Seduheptulose bisphosphatase	1.9412
Phatr2_35545	Unknown diatom specific protein	1.9096
Phatr2_43160	ATP-grasp domain protein	1.909
Phatr2_50499	Unknown protein	1.8896
Phatr2_48253	Kelch-repeat and malectin-domain protein	1.8868
Phatr2_39303	Unknown hypothetical protein	1.852
Phatr2_38085	Thiamin biosynthesis protein ThiC	1.852
Phatr2_26862	NAD-dependent epimerase/dehydratase	1.8518
Phatr2_47114	Glycosyl transferase family 2 protein	1.8514
Phatr2_54251	Carbonic anhydrase-like protein	1.849
Phatr2_15802	Ribosomal protein S6 kinase alpha-like protein	1.8452
Phatr2_46947	Unknown diatom specific protein	1.8434
Phatr1_57223	Mitochondrial alternative oxidase	1.8308
Phatr2_40644	Alginate lyase-like protein	1.8032
Phatr2_48869	Unknown diatom specific protein	1.8022
Phatr2_47758	Arrestin_C domain protein	1.7932
Phatr2_37648	Solute sodium symporter, putative	1.7762
Phatr2_7763	Serine/threonine-protein kinase	1.7755
Phatr2_49702	Phospholipid sterol acyl transferase-like protein	1.7638
Phatr2_20755	MIP family channel protein	1.76
Phatr2_44968	GDA1/CD39 (nucleoside phosphatase) family protein	1.757
Phatr2_54818	Unknown membrane protein, putative	1.7404
Phatr2_48086	META-domain protein	1.7353
Phatr1_42267	Unknown diatom specific protein	1.7348
Phatr2_43604	Choline dehydrogenase-related protein	1.7334
Phatr2_45610	Plexin repeat protein, putative	1.7246
Phatr2_49384	MFS-transporter family protein	1.7163
Phatr2_43725	Unknown diatom specific protein	1.7008
Phatr2_45061	Unknown diatom specific protein	1.6797
Phatr2_42763	Histidine phosphatase domain protein	1.677
Phatr2_47390	Phosphodiesterase / nucleotide pyrophosphatase, putative	1.6746
Phatr2_49640	Unknown diatom specific protein	1.6614
Phatr2_54960	Prohibitin-like protein	1.6577
Phatr2_48246	Methyltransferase domain protein	1.644
Phatr2_48792	Unknown conserved protein	1.6362
Phatr2_50281	Fumarylacetoacetase	1.6298
Phatr2_50359	Unknown diatom specific protein	1.5938
Phatr2_28222	Transaldolase	1.5848
Phatr2_39098	Unknown protein	1.5798
Phatr2_50252	Aldo/keto reductase family protein	1.5754
Phatr2_36424	Unknown diatom specific protein	1.5696
Phatr2_14284	pyrophosphate-dependent phosphofructose kinase	1.5663
Phatr2_49717	Medium chain dehydrogenases/reductase, MDR1-domain protein	1.5578
Phatr2_36311	Unknown conserved protein	1.5553
Phatr2_35561	predicted protein	1.5418
Phatr2_43771	Unknown diatom specific protein	1.5256
Phatr2_48888	predicted protein	1.5244
Phatr2_50582	Unknown conserved protein	1.5176
Phatr2_44680	Unknown serine-rich protein (97,9 kDa)	1.4868
Phatr2_11793	predicted protein	1.4758
Phatr2_22117	predicted protein	1.4696
Phatr2_48438	Unknown hypothetical protein	1.4674
Phatr2_11183	Transmembrane protein, DUF300-domain protein	1.4674
Phatr2_33535	predicted protein	1.462
Phatr2_44195	Unknown diatom specific protein	1.4592
Phatr2_14518	Leucine-rich repeat (LRR) protein	1.453
Phatr2_48570	Rhodanese domain-containing protein	1.4468
Phatr2_49201	predicted protein	1.4437
Phatr2_33616	Unknown hypothetical protein	1.4415
Phatr2_23423	Silicon transporter	1.434
Phatr2_55090	Silicon transporter	1.433
Phatr2_55087	DUF1625-family protein	1.4214
Phatr2_51757	Cytochrome P450 family protein	1.4155
Phatr2_48789	predicted protein	1.4046
Phatr2_46605	DUF952-family protein	1.4024
Phatr2_46172	Chaperone, putative	1.3954
Phatr2_44981	Formamidopyrimidine-DNA glycosylase	1.3872
Phatr2_37967	predicted protein	1.387
Phatr2_46795	predicted protein	1.3862
Phatr2_54940	Ferric reductase-like (FRE3)	1.3854
Phatr2_54150	Heat shock protein Hsp20	1.37
Phatr2_40163	CTP-phosphoethanolamine cytidylyltransferase	1.37
Phatr2_41359	predicted protein	1.352
Phatr2_47068	predicted protein	1.35
Phatr2_40020	predicted protein	1.3404
Phatr2_44523	predicted protein	1.34
Phatr2_49839	NACHT-domain and tetratricopeptide repeat protein	1.3306
Phatr2_31874	gag-pol polyprotein	1.313
Phatr2_8683	Peptide methionine sulfoxide reductase	1.3075
Phatr2_16343	Ferritin	1.2994
Phatr2_37844	Unknown protein	1.2974
Phatr2_49759	Cysteine rich protein	1.2947
Phatr2_49763	predicted protein	1.291
Phatr2_44511	Glycoside hydrolase, putative	1.2908
Phatr2_22901	Serine carboxypeptidase	1.2894
Phatr2_44000	Unknown diatom specific protein	1.2814
Phatr2_54686	Unknown conserved protein	1.281
Phatr2_32087	dsCYC5, cyclin family protein	1.2774
Phatr2_10239	predicted protein	1.2772
Phatr2_50642	predicted protein	1.277
Phatr2_46891	predicted protein	1.2748
Phatr2_38755	predicted protein	1.2682
Phatr2_44231	Lipase class 3 family protein	1.2676
Phatr2_44341	SEC14-domain protein	1.2636
Phatr2_49010	MAF1-family protein	1.2502
Phatr2_39942	D-hexose-6-phosphate epimerase-like protein	1.2392
Phatr2_54319	Trypsin-like serine protease	1.2378
Phatr2_42884	predicted protein	1.236
Phatr2_45771	predicted protein	1.2246
Phatr2_49379	Integrase core domain protein	1.2224
Phatr2_48169	bZIP transcription factor related protein	1.2212
Phatr2_47495	predicted protein	1.2204
Phatr2_47447	Glycosyl transferase	1.2168
Phatr2_23706	predicted protein	1.213
Phatr2_32815	predicted protein	1.211
Phatr2_43138	predicted protein	1.202
Phatr2_40874	Unknown diatom specific protein	1.1996
Phatr2_54602	TPR repeat-containing protein	1.196
Phatr2_44412	Unknown diatom specific protein	1.1936
Phatr2_49164	Unknown protein	1.178
Phatr2_54844	alpha-1,3-mannosyl-glycoprotein beta-1,2-N-acetylglucosaminyltransferase	1.1743
Phatr2_40749	Exostosin family protein	1.1736
Phatr2_48938	Unknown protein	1.168
Phatr2_47789	Unknown hypothetical protein	1.166
Phatr2_54591	ArfGEF, Sec7 domain-protein	1.1642
Phatr2_38709	Gag-pol polyprotein, partial	1.1635
Phatr2_42504	Sec14-like protein, CRAL/TRIO domain protein	1.162
Phatr2_49588	predicted protein	1.161
Phatr2_17109	predicted protein	1.158
Phatr2_46188	thioredoxin h	1.1546
Phatr2_13400	predicted protein	1.1516
Phatr2_45341	Unknown hypothetical protein	1.151
Phatr2_40162	Cytochrome b5 domain-containing protein	1.1343
Phatr2_49057	predicted protein	1.1326
Phatr2_23399	Methionine synthase (METH)	1.1283
Phatr2_35050	Transmembrane protein	1.127
Phatr2_45353	predicted protein	1.1268
Phatr2_44890	Unknown diatom specific protein	1.1262
Phatr2_46676	RNA ligase, putative	1.1228
Phatr2_42755	ZIP family transporter, putative Zinc transporter	1.1228
Phatr2_46302	Outward rectifying potassium channel, putative	1.121
Phatr2_12752	Ubiquitin carboxyl-terminal hydrolase family protein	1.118
Phatr2_15913	predicted protein	1.1035
Phatr2_20899	Major facilitator superfamily protein, MFS transporter	1.1002
Phatr2_46597	Unknown protein	1.0972
Phatr1_46543	Decapping enzyme complex, predicted pyrophosphatase DCP2	1.095
Phatr2_48226	Alpha/beta fold family hydrolase	1.0882
Phatr2_43052	predicted protein	1.087
Phatr2_39711	Glutathione S-transferase theta	1.0856
Phatr2_1784	predicted protein	1.0818
Phatr2_43027	Ankyrin repeat protein	1.0726
Phatr2_35098	predicted protein	1.0716
Phatr2_47617	predicted protein	1.0712
Phatr2_48870	Unknown diatom specific protein	1.0706
Phatr2_44527	predicted protein	1.07
Phatr2_49566	DNA-binding heat shock factor	1.069
Phatr2_55037	Sensor kinase protein 3 (Skp3)	1.067
Phatr2_54477	ATP citrate lyase (ACL)	1.0638
Phatr2_39269	DUF1237-family protein	1.0604
Phatr2_44582	Heat shock transcription factor (HSF2c)	1.058
Phatr2_47923	predicted protein	1.0538
Phatr2_44652	Unknown conserved protein	1.0524
Phatr2_48727	predicted protein	1.0516
Phatr2_6387	predicted protein	1.0498
Phatr2_46509	DsbA-like thiol oxidoreductase	1.0462
Phatr2_48415	Rab-GTPase-TBC domain protein	1.0438
Phatr1_46562	Serine protease family S41	1.0427
Phatr2_47846	DUF1212-family protein	1.039
Phatr2_45321	predicted protein	1.0384
Phatr2_46802	predicted protein	1.0365
Phatr2_50328	Myb transcription factor	1.0334
Phatr2_45913	predicted protein	1.0332
Phatr2_54190	Annexin (ANXA1)	1.0316
Phatr2_43163	Phosphorylated CTD interacting factor 1 WW domain protein	1.0314
Phatr2_46551	predicted protein	1.0256
Phatr2_47258	predicted protein	1.019
Phatr2_33006	predicted protein	1.013
Phatr2_55111	Phospholipid scramblase	1.0127
Phatr2_26432	Dihydrolipoyl dehydrogenase (DLDH)	1.0123
Phatr2_11759	predicted protein	1.0096
Phatr2_39232	Unknown hypothetical protein	1.0085
Phatr2_48793	Copper transporter family protein	1.0026
Phatr2_25184	DEAD box helicase	-1.0002
Phatr2_4049	tRNAdihydrouridine synthase 1-like protein	-1.005
Phatr2_7923	Bud20-like zinc-finger protein	-1.0063
Phatr2_37556	Transcription initiation factor TFIIIB-domain protein	-1.0072
Phatr2_1241	DNA topoisomerase I	-1.0084
Phatr2_8171	Thioredoxin reductase	-1.0183
Phatr2_44449	predicted protein	-1.0232
Phatr2_9893	DEAD/DEAH box helicase	-1.026
Phatr2_17172	GTP-binding protein EngA	-1.0382
Phatr2_3425	tRNA (5-methylaminomethyl-2-thiouridylate)-methyltransferase	-1.0417
Phatr2_42373	Aldo-keto reductase	-1.0428
c51366-52826	iron-sulfur cluster formation abc transporter (Chloroplast genome)	-1.0448
c52826-53584	iron-sulfur cluster formation abc transporter atp-binding subunit (Chloroplast genome)	-1.0474
Phatr2_3052	predicted protein	-1.0506
Phatr2_51277	predicted protein	-1.0562
Phatr2_47927	predicted protein	-1.057
Phatr2_44606	predicted protein	-1.0584
Phatr2_31879	PP5/FYPP plant-like protein	-1.0612
Phatr2_46888	predicted protein	-1.0615
Phatr2_21682	tRNA wybutosine-synthesizing protein	-1.068
Phatr2_45844	TPR-repeat protein	-1.0682
Phatr2_47805	CTR-type copper transporter, CTR-domain protein	-1.0696
Phatr2_43588	Unknown diatom specific protein	-1.0714
Phatr2_5156	predicted protein	-1.072
Phatr2_44892	predicted protein	-1.0758
Phatr2_34656	predicted protein	-1.081
Phatr2_5217	tRNA pseudouridine synthase	-1.0865
Phatr2_46037	predicted protein	-1.0965
Phatr2_54920	Histidine phosphatase domain protein	-1.098
Phatr2_24739	Ferredoxin-dependent glutamate synthase	-1.0994
Phatr2_45390	predicted protein	-1.103
Phatr2_8141	predicted protein	-1.1095
Phatr2_46236	Unknown protein	-1.1172
Phatr2_32285	predicted protein	-1.118
Phatr2_43504	Rix1 complex component protein	-1.1193
Phatr2_45835	Patched-homolog	-1.1212
Phatr2_31772	predicted protein	-1.1222
Phatr2_45195	Extracellular solute-binding protein family 3 homolog	-1.1286
Phatr2_21873	Peptide chain release factor 2 (HCF109)	-1.13
Phatr2_30609	predicted protein	-1.1317
Phatr2_33427	Pyrimidine deaminase, putative	-1.1498
Phatr2_9654	predicted protein	-1.1513
Phatr2_11477	predicted protein	-1.153
Phatr2_44623	predicted protein	-1.153
Phatr2_40650	Nicotinamide/nicotinate mononucleotide adenylyltransferase-related	-1.1555
Phatr2_52304	TRD4, tryptophan rich domain (TRD) protein	-1.1572
Phatr2_18337	Glutamine-dependent asparagine synthetase (EC 6.3.5.4)	-1.1676
Phatr2_46027	predicted protein	-1.174
Phatr1_46612	Mdm2-Mdmx ring domain protein	-1.1764
Phatr2_40722	predicted protein	-1.1775
Phatr2_50053	predicted protein	-1.1776
Phatr2_11145	U2 snRNP auxillary splicing factor, U2AF subunit	-1.1777
Phatr2_35647	Heme oxygenase superfamily protein	-1.18
Phatr2_5175	Mitochondrial substrate carrier family protein	-1.182
Phatr2_42642	REX1-like exonuclease	-1.1954
Phatr2_36880	predicted protein	-1.1977
Phatr2_45503	Unknown conserved protein	-1.1988
Phatr2_20740	RNA binding protein, MRD1-homolog	-1.1992
Phatr2_50175	predicted protein	-1.2072
Phatr2_31702	predicted protein	-1.2075
Phatr2_16120	DUF2419-family protein	-1.209
Phatr2_3131	YGR210C-like protein, GTPase	-1.2252
Phatr2_51761	Proline-threonine-rich repeat protein	-1.247
Phatr2_22658	18S rRNA biogenesis protein RCL1	-1.2475
Phatr2_2382	TRD5	-1.249
Phatr2_45542	CCCH zinc finger protein	-1.2522
Phatr2_13835	Tetratricopeptide repeat protein 27	-1.254
Phatr2_45533	predicted protein	-1.2604
Phatr2_44750	Heat shock factor protein	-1.293
Phatr2_40902	Unknown diatom specific protein	-1.3118
Phatr2_48157	Protein phosphatase	-1.3174
Phatr2_48686	Unknown diatom specific protein	-1.3234
Phatr2_38686	predicted protein	-1.3332
Phatr2_33633	DNA gyrase subunit A	-1.3504
Phatr2_34358	Unknown protein	-1.3507
Phatr2_43685	Dehydrogenase-related protein	-1.3574
Phatr2_31981	Indole-3-glycerol-phosphate synthase, putative	-1.362
Phatr2_49955	Unknown protein	-1.3632
Phatr2_34363	Unknown protein	-1.368
Phatr2_708	ATP-dependent RNA helicase	-1.3932
Phatr2_55209	Acetyl-CoA carboxylase (ACC2)	-1.4154
Phatr2_43105	predicted protein	-1.4406
Phatr2_43016	Valyl-tRNA synthetase	-1.4412
Phatr2_30585	Transcription-repair coupling factor	-1.4694
Phatr2_47890	RNA-binding protein, putative	-1.4712
Phatr2_10722	predicted protein	-1.478
Phatr2_39304	predicted protein	-1.4965
Phatr2_16376	Fatty acid elongase	-1.5
Phatr2_49108	Polyadenylate-binding protein, putative	-1.5006
Phatr2_10284	predicted protein	-1.5053
Phatr2_31841	Unknown protein	-1.508
Phatr2_41231	predicted protein	-1.508
c87981-86140	hsp70-type chaperone (Chloroplast genome)	-1.5132
Phatr2_48868	Unknown diatom specific protein	-1.5164
Phatr2_15233	predicted protein	-1.5225
Phatr1_49193	TRD4	-1.5293
Phatr2_43822	RRP15-like protein	-1.5442
Phatr2_6231	CYCP6, cyclin family protein	-1.5604
Phatr2_13076	Formate-nitrite transporter family protein	-1.5665
Phatr2_51952	class II CPD photolyase	-1.5938
Phatr2_50541	predicted protein	-1.6213
Phatr2_17198	Isoleucyl-tRNA synthetase	-1.6362
Phatr2_34965	L-lysine 2,3-aminomutase related protein	-1.7227
Phatr2_38948	Unknown diatom specific protein	-1.7418
Phatr2_23871	Aspartate aminotransferase (AAT_2)	-1.777
Phatr2_42585	ZnF_UBR1-domain protein	-1.7928
Phatr2_7664	Bifunctional 3-dehydroquinate dehydratase/shikimate dehydrogenase	-1.8083
Phatr2_47851	predicted protein	-1.8298
Phatr2_51291	Ribosomal protein S20	-1.839
Phatr2_18559	40S ribosomal protein S6	-1.8553
Phatr2_43528	Unknown diatom specific protein	-1.869
Phatr2_38881	RNA recognition motif protein	-1.8926
Phatr2_29177	60s ribosomal protein L17	-1.9728
Phatr2_17414	40S ribosomal protein S8	-1.9813
Phatr2_37583	Unknown protein	-1.9982
Phatr2_48315	Choline-glycine betaine transporter	-2.0224
c89859-90686	50s ribosomal protein l2 (Chloroplast genome)	-2.0888
c36526-36807	30s ribosomal protein s20 (Chloroplast genome)	-2.1022
Phatr2_49058	predicted protein	-2.1864
Phatr2_20424	Urea active transporter-like protein	-2.196
Phatr2_44159	Ribosomal protein L11 methyltransferase	-2.2397
Phatr1_34918	predicted protein	-2.2604
Phatr2_22868	Notchless protein homolog	-2.2655
Phatr2_41570	Omega-3 fatty acid desaturase (PTD15)	-2.285
c103911-104234	30s ribosomal protein s10 (Chloroplast genome)	-2.3215
Phatr2_52619	Purine permease, uric acid-xanthine permease domain protein	-2.386
Phatr2_42774	predicted protein	-2.44
c75298-75444	50s ribosomal protein l34 (Chloroplast genome)	-2.554
Phatr2_43421	Unknown diatom specific protein	-2.6062
c89534-89842	50s ribosomal protein l23 (Chloroplast genome)	-2.6073
c101390-101608	ribosomal protein 31 (Chloroplast genome)	-2.7795
c108843-109139	30s ribosomal protein s6 (Chloroplast genome)	-2.8472
c61311-61505	50s ribosomal protein l35 (Chloroplast genome)	-2.882
c90730-91008	30s ribosomal protein s19 (Chloroplast genome)	-2.9015
Phatr2_46516	NAT10 (N-acetyltransferase 10)	-2.9518
Phatr2_51092	Glutamine synthetase	-2.9548
Phatr2_26029	Nitrate transporter	-3.0748
c93195-93440	50s ribosomal protein l29 (Chloroplast genome)	-3.1077
c93492-93746	30s ribosomal protein s17 (Chloroplast genome)	-3.1343
Phatr2_46453	Choline/ethanolamine kinase	-3.62

## Sheet: 9. Unique P 72 h
	Genes regulated only by P deprivation after 72 h
JGI Phatr gene ID	Description	DpP-72h
Phatr2_39432	PhoD-like phosphatase	10.5694
Phatr2_33251	Phosphatase-related protein	10.4172
Phatr2_47869	Alkaline phosphatase related	10.2832
Phatr2_49678	Alkaline phosphatase (PtAPase)	8.971
Phatr2_45757	Alkaline phosphatase D domain protein	8.6776
Phatr2_43694	5'-nucleotidase, UshA-domain protein	8.1358
Phatr2_49693	COG4222-domain protein	8.0552
Phatr1_47538	Sodium/potassium/calcium exchanger	7.889
Phatr2_48253	Kelch-repeat and malectin-domain protein	7.2302
Phatr2_47760	Unknown diatom specific protein	7.0855
Phatr2_32057	Glycerophosphoryl diester phosphodiesterase	6.8022
Phatr2_48016	Unknown protein	6.6834
Phatr2_47758	Arrestin_C domain protein	6.653
Phatr2_46597	Unknown protein	6.1738
Phatr2_47666	Sodium phosphate cotransporter	5.7152
Phatr2_48834	DUF821-domain protein	5.454
Phatr2_40433	Sodium phosphate cotransporter	5.445
Phatr2_48518	Zinc/iron permease	5.059
Phatr2_46385	Bestrophin-type plasma membrane protein	5.0346
Phatr2_47239	Sodium phosphate cotransporter, solute carrier family 34	4.756
Phatr2_37509	Cytochrome c6-like protein	4.753
Phatr2_23830	Phosphate transporter family protein	4.746
Phatr2_1946	Amino acid permease	4.698
Phatr2_47256	MYB-like DNA-binding domain protein	4.4582
Phatr2_49253	Coenzyme A disulfide reductase, putative	4.341
Phatr2_50499	Unknown protein	4.1542
Phatr2_49717	Medium chain dehydrogenases/reductase, MDR1-domain protein	4.0736
Phatr2_19586	SPX domain-containing membrane protein	4.005
Phatr2_47434	SPX-domain protein	3.9464
Phatr2_44195	Unknown diatom specific protein	3.9204
Phatr2_36322	Protein kinase	3.876
Phatr2_42561	Histidine phosphatase	3.8348
Phatr2_40644	Alginate lyase-like protein	3.7804
Phatr2_50572	Unknown protein	3.767
Phatr2_44920	Prolyl 4-hydroxylase related protein	3.7102
Phatr2_12577	Serine/threonine phosphatase 2C and CAP-dpmain protein	3.6102
Phatr2_42685	G8 domain protein	3.5708
Phatr2_45342	Unknown conserved protein	3.5
Phatr2_44224	TLC-domain protein	3.4992
Phatr2_49314	2OG-Fe(II) oxygenase family protein	3.4806
Phatr2_50133	Ankyrin repeat protein	3.3392
Phatr2_15802	Ribosomal protein S6 kinase alpha-like protein	3.3226
Phatr2_50252	Aldo/keto reductase family protein	3.3174
Phatr2_39515	Phosphate:H+ symporter	3.3124
Phatr2_48246	Methyltransferase domain protein	3.2768
Phatr2_34549	Unknown diatom specific protein	3.2524
Phatr2_31810	Unknown small protein	3.2382
Phatr2_47300	Methyltransferase domain protein	3.2133
Phatr2_36425	Unknown diatom specific protein	3.1988
Phatr1_35003	Unknown hypothetical protein	3.1555
Phatr2_49834	Unknown diatom specific protein	3.0997
Phatr2_48792	Unknown conserved protein	3.0828
Phatr2_40163	CTP-phosphoethanolamine cytidylyltransferase	3.0416
Phatr2_46343	DUF1971-family protein	2.9667
Phatr2_9124	Seduheptulose bisphosphatase	2.9518
Phatr2_35756	Unknown protein	2.9415
Phatr2_49264	Unknown large protein	2.9402
Phatr2_39232	Unknown hypothetical protein	2.933
Phatr2_50535	DUF1279 domain-containing protein	2.916
Phatr2_41450	RRM-domain protein	2.9048
Phatr2_42871	Phospholipid methyltransferase, putative	2.9015
Phatr2_49225	Unknown protein	2.879
Phatr2_15281	Vacuolar transporter chaperone	2.8602
Phatr2_50281	Fumarylacetoacetase	2.8462
Phatr2_48106	NAD/NADP octopine/nopaline dehydrogenase, alpha-helical domain	2.8426
Phatr2_54901	TBC domain protein, putative Rab GTPase activator	2.821
Phatr2_28222	Transaldolase	2.8052
Phatr2_48511	Chromate transporter	2.7524
Phatr2_20755	MIP family channel protein	2.7006
Phatr2_49384	MFS-transporter family protein	2.686
Phatr2_14518	Leucine-rich repeat (LRR) protein	2.6824
Phatr2_44652	Unknown conserved protein	2.6822
Phatr2_40874	Unknown diatom specific protein	2.6662
Phatr2_37648	Solute sodium symporter, putative	2.6372
Phatr2_35545	Unknown diatom specific protein	2.62
Phatr2_44578	Unknown diatom specific protein	2.6146
Phatr1_57223	Mitochondrial alternative oxidase	2.6025
Phatr2_54818	Unknown membrane protein, putative	2.5728
Phatr2_49702	Phospholipid sterol acyl transferase-like protein	2.5522
Phatr2_26862	NAD-dependent epimerase/dehydratase	2.5244
Phatr2_45902	TLC domain protein	2.513
Phatr2_50359	Unknown diatom specific protein	2.5074
Phatr2_23247	Fructose 1,6-bisphosphatase (FBP)	2.5028
Phatr2_39269	DUF1237-family protein	2.4948
Phatr2_45610	Plexin repeat protein, putative	2.4912
Phatr2_51757	Cytochrome P450 family protein	2.487
Phatr2_44890	Unknown diatom specific protein	2.4832
Phatr2_48660	Cytochrome b-561 / ferric reductase transmembrane domain protein	2.4802
Phatr2_43604	Choline dehydrogenase-related protein	2.4692
Phatr2_12416	Hybrid cluster protein	2.445
Phatr2_40162	Cytochrome b5 domain-containing protein	2.427
Phatr2_50582	Unknown conserved protein	2.42
Phatr2_43725	Unknown diatom specific protein	2.41
Phatr2_43163	Phosphorylated CTD interacting factor 1 WW domain protein	2.4042
Phatr2_49589	Armadillo repeat-containing protein	2.3906
Phatr2_54686	Unknown conserved protein	2.3682
Phatr2_44000	Unknown diatom specific protein	2.3512
Phatr2_43138	predicted protein	2.3214
Phatr2_39098	Unknown protein	2.3084
Phatr2_44788	Permease, ArsB-type	2.3036
Phatr2_54656	Heat shock protein HSP20	2.2996
Phatr2_42763	Histidine phosphatase domain protein	2.293
Phatr2_44659	Unknown protein	2.283
Phatr2_48793	Copper transporter family protein	2.2828
Phatr2_47329	Nitroreductase-like protein	2.282
Phatr2_13951	NADP-specific glutamate dehydrogenase	2.277
Phatr2_48017	Tetratricopeptide repeat protein	2.263
Phatr2_50283	Unknown diatom specific protein	2.254
Phatr2_55018	Phosphoenolpyruvate carboxykinase (PEPCK1)	2.2522
Phatr2_43160	ATP-grasp domain protein	2.247
Phatr2_39942	D-hexose-6-phosphate epimerase-like protein	2.2328
Phatr2_49201	predicted protein	2.2132
Phatr2_54150	Heat shock protein Hsp20	2.2096
Phatr2_45341	Unknown hypothetical protein	2.1902
Phatr2_51830	Methylmalonyl-CoA mutase	2.1898
Phatr2_33616	Unknown hypothetical protein	2.176
Phatr2_54940	Ferric reductase-like (FRE3)	2.1746
Phatr2_47114	Glycosyl transferase family 2 protein	2.1702
Phatr2_10260	NAD(P) transhydrogenase, beta subunit	2.1676
Phatr2_46302	Outward rectifying potassium channel, putative	2.1547
Phatr2_41359	predicted protein	2.1546
Phatr2_50561	Unknown diatom specific protein	2.1518
Phatr2_49379	Integrase core domain protein	2.1488
Phatr2_7763	Serine/threonine-protein kinase	2.1473
Phatr2_16343	Ferritin	2.1416
Phatr2_48888	predicted protein	2.1372
Phatr2_49010	MAF1-family protein	2.1204
Phatr1_43109	predicted protein	2.118
Phatr2_38085	Thiamin biosynthesis protein ThiC	2.1142
Phatr2_34403	Dual specificity protein phosphatase	2.1136
Phatr2_38755	predicted protein	2.0985
Phatr2_31874	gag-pol polyprotein	2.0935
Phatr2_44981	Formamidopyrimidine-DNA glycosylase	2.0832
Phatr1_42267	Unknown diatom specific protein	2.074
Phatr2_48869	Unknown diatom specific protein	2.0608
Phatr2_43814	Unknown diatom specific protein	2.0575
Phatr2_46605	DUF952-family protein	2.0552
Phatr2_11183	Transmembrane protein, DUF300-domain protein	2.0536
Phatr2_47667	Sodium phosphate cotransporter	2.0527
Phatr2_44511	Glycoside hydrolase, putative	2.0504
Phatr2_11793	predicted protein	2.0342
Phatr2_48047	predicted protein	2.0325
Phatr2_48086	META-domain protein	2.0293
Phatr2_22117	predicted protein	2.0248
Phatr2_36424	Unknown diatom specific protein	2.0202
Phatr2_44340	Unknown protein	2.0187
Phatr2_43978	Phosphoesterase	1.9904
Phatr2_49164	Unknown protein	1.985
Phatr2_49209	Unknown protein	1.974
Phatr2_37967	predicted protein	1.9692
Phatr2_45771	predicted protein	1.9602
Phatr2_46795	predicted protein	1.9576
Phatr2_8683	Peptide methionine sulfoxide reductase	1.945
Phatr2_23423	Silicon transporter	1.942
Phatr2_38709	Gag-pol polyprotein, partial	1.939
Phatr2_36311	Unknown conserved protein	1.937
Phatr2_33535	predicted protein	1.9353
Phatr2_48570	Rhodanese domain-containing protein	1.9298
Phatr2_39572	Unknown diatom specific protein	1.9258
Phatr2_10239	predicted protein	1.9208
Phatr2_32875	Hypothetical protein	1.9156
Phatr2_47255	predicted protein	1.9154
Phatr2_55090	Silicon transporter	1.912
Phatr2_42963	DUF2358-family protein	1.8904
Phatr2_48226	Alpha/beta fold family hydrolase	1.89
Phatr2_44063	predicted protein	1.8896
Phatr2_48048	Unknown conserved protein	1.889
Phatr2_47796	predicted protein	1.878
Phatr2_54602	TPR repeat-containing protein	1.8762
Phatr2_44980	Acyltransferase 3 family protein	1.8656
Phatr2_35561	predicted protein	1.8566
Phatr2_32087	dsCYC5, cyclin family protein	1.8536
Phatr2_38713	Integrase-domain protein	1.848
Phatr2_42884	predicted protein	1.8396
Phatr2_54844	alpha-1,3-mannosyl-glycoprotein beta-1,2-N-acetylglucosaminyltransferase	1.8343
Phatr2_44487	Unknown diatom specific protein	1.8312
Phatr2_50597	Unknown diatom specific protein	1.8302
Phatr2_47390	Phosphodiesterase / nucleotide pyrophosphatase, putative	1.8276
Phatr2_50105	Unknown protein	1.8225
Phatr2_34415	DNA-binding heat shock factor	1.8198
Phatr2_50328	Myb transcription factor	1.811
Phatr2_14284	pyrophosphate-dependent phosphofructose kinase	1.8087
Phatr2_49763	predicted protein	1.805
Phatr2_46676	RNA ligase, putative	1.805
Phatr2_22901	Serine carboxypeptidase	1.7982
Phatr1_46562	Serine protease family S41	1.7847
Phatr2_39095	Kelch-repeat protein	1.7764
Phatr2_43771	Unknown diatom specific protein	1.776
Phatr2_49588	predicted protein	1.7747
Phatr2_44523	predicted protein	1.7734
Phatr2_41082	predicted protein	1.7675
Phatr2_44680	Unknown serine-rich protein (97,9 kDa)	1.763
Phatr2_42755	ZIP family transporter, putative Zinc transporter	1.7572
Phatr2_40020	predicted protein	1.7536
Phatr2_46188	thioredoxin h	1.7512
Phatr2_13004	predicted protein	1.7494
Phatr2_17109	predicted protein	1.7494
Phatr2_23694	predicted protein	1.7324
Phatr2_47495	predicted protein	1.732
Phatr2_45624	predicted protein	1.7316
Phatr2_46707	DltE-homolog	1.7287
Phatr2_43303	bZIP15 (bZIP transcription factor 15)	1.727
Phatr2_48727	predicted protein	1.7144
Phatr2_48789	predicted protein	1.7112
Phatr2_45973	SEC14-domain protein	1.704
Phatr2_14792	Phosphoglycerate kinase (PGK)	1.6725
Phatr2_46947	Unknown diatom specific protein	1.6646
Phatr2_44630	Carbonyl reductase [NADPH]	1.6542
Phatr2_45353	predicted protein	1.6494
Phatr2_44576	predicted protein	1.6442
Phatr2_30620	glucose transport protein	1.6426
Phatr2_34622	Unknown diatom specific protein	1.6388
Phatr2_39303	Unknown hypothetical protein	1.637
Phatr2_48351	Unknown protein	1.6338
Phatr2_29551	Calcineurin-like phosphoesterase	1.6298
Phatr2_49839	NACHT-domain and tetratricopeptide repeat protein	1.6294
Phatr2_48438	Unknown hypothetical protein	1.627
Phatr2_34630	predicted protein	1.6232
Phatr2_54190	Annexin (ANXA1)	1.6208
Phatr2_48870	Unknown diatom specific protein	1.616
Phatr2_46448	Heat shock protein Hsp20	1.6152
Phatr2_37844	Unknown protein	1.6136
Phatr2_48934	Bestrophin-family protein	1.6053
Phatr2_44259	Unknown protein	1.6022
Phatr2_42912	predicted protein	1.6008
Phatr2_49188	Unknown diatom specific protein	1.5994
Phatr2_39557	predicted protein	1.596
Phatr2_46924	predicted protein	1.5958
Phatr2_43232	Low-CO2 inducible protein homologue	1.5917
Phatr2_50062	Unknown hypothetical protein	1.588
Phatr2_42608	Unknown diatom specific protein	1.5848
Phatr2_35240	Multifunctional fatty acid oxidation complex subunit alpha FadJ	1.5812
Phatr2_39940	predicted protein	1.578
Phatr2_45239	NAD-specific glutamate dehydrogenase, putative	1.5774
Phatr2_9885	S-adenosylmethionine carrier, putative	1.571
Phatr2_49327	2OG-Fe(II) oxygenase family protein	1.5678
Phatr2_49566	DNA-binding heat shock factor	1.56
Phatr2_15913	predicted protein	1.5595
Phatr2_48169	bZIP transcription factor related protein	1.5476
Phatr2_35050	Transmembrane protein	1.5438
Phatr2_44412	Unknown diatom specific protein	1.5384
Phatr2_47617	predicted protein	1.538
Phatr2_42504	Sec14-like protein, CRAL/TRIO domain protein	1.537
Phatr2_34632	predicted protein	1.5365
Phatr2_13890	Glutamyl-tRNA(Gln) amidotransferase, A subunit	1.5304
Phatr2_46783	Unknown diatom specific protein	1.5284
Phatr1_46543	Decapping enzyme complex, predicted pyrophosphatase DCP2	1.5245
Phatr2_46551	predicted protein	1.5244
Phatr2_43052	predicted protein	1.5196
Phatr2_54319	Trypsin-like serine protease	1.5188
Phatr2_33313	predicted protein	1.5132
Phatr2_49878	predicted protein	1.5128
Phatr2_43481	Unknown diatom specific protein	1.5102
Phatr2_12456	Frustulin 5 (Fru5_2)	1.4995
Phatr2_45544	SMC-domain protein	1.4982
Phatr2_47447	Glycosyl transferase	1.4964
Phatr2_45791	predicted protein	1.4958
Phatr2_46891	predicted protein	1.4946
Phatr2_13400	predicted protein	1.4942
Phatr2_45623	predicted protein	1.493
Phatr2_49145	predicted protein	1.4914
Phatr2_43243	predicted protein	1.486
Phatr2_44973	predicted protein	1.4842
Phatr2_43494	Carbohydrate binding protein, putative	1.482
Phatr2_20899	Major facilitator superfamily protein, MFS transporter	1.479
Phatr2_43495	Carbohydrate binding protein, putative	1.4778
Phatr2_54251	Carbonic anhydrase-like protein	1.4755
Phatr2_23709	Mitochondrial succinate-fumarate transporter, putative	1.4745
Phatr2_44524	DUF1681-family protein	1.4696
Phatr2_50235	Methyltransferase	1.4694
Phatr2_44582	Heat shock transcription factor (HSF2c)	1.4688
Phatr2_46424	predicted protein	1.4686
Phatr2_46802	predicted protein	1.4675
Phatr2_48915	Endonuclease	1.46
Phatr2_49057	predicted protein	1.4592
Phatr2_45622	predicted protein	1.4586
Phatr2_44527	predicted protein	1.4557
Phatr2_29260	Transketolase	1.4557
Phatr2_46698	predicted protein	1.4548
Phatr2_41599	Unknown glycine-rich protein	1.4545
Phatr2_46822	predicted protein	1.4524
Phatr2_44374	Thioredoxin-like protein	1.447
Phatr2_1971	Patatin domain triacylglycerol lipase	1.4424
Phatr2_32041	Unknown hypothetical protein	1.4422
Phatr2_47655	predicted protein	1.442
Phatr2_48867	Diatom specific protein	1.4354
Phatr2_48825	Unknown conserved protein	1.4326
Phatr2_49741	predicted protein	1.432
Phatr2_55126	PFP pyrophosphate dependent phosphofructokinase	1.4274
Phatr2_44341	SEC14-domain protein	1.4256
Phatr2_44231	Lipase class 3 family protein	1.4252
Phatr2_45408	predicted protein	1.425
Phatr2_49877	Unknown protein	1.4212
Phatr2_44629	Lipopolysaccharide-modifying enzyme, putative	1.4208
Phatr2_23811	Translation initiation factor fusion with methylthioribose kinase	1.4206
Phatr2_1784	5' nucleotidase family protein	1.4188
Phatr2_48744	Unknown conserved protein	1.4186
Phatr2_48415	Rab-GTPase-TBC domain protein	1.4184
Phatr2_48737	predicted protein	1.4102
Phatr2_33380	DNA-binding heat shock factor	1.4096
Phatr2_11462	predicted protein	1.4087
Phatr2_45913	predicted protein	1.4058
Phatr2_54591	ArfGEF, Sec7 domain-protein	1.404
Phatr2_44968	GDA1/CD39 (nucleoside phosphatase) family protein	1.4032
Phatr2_38112	predicted protein	1.4024
Phatr2_16707	GLO1 (Glyoxalase 1)	1.3986
Phatr2_48973	Unknown diatom specific protein	1.3972
Phatr2_13752	predicted protein	1.3965
Phatr2_54960	Prohibitin-like protein	1.3958
Phatr2_45087	predicted protein	1.3928
Phatr2_47923	predicted protein	1.3916
Phatr1_50526	Ankyrin repeat domain protein	1.3914
Phatr2_37215	predicted protein	1.3852
Phatr2_48709	predicted protein	1.3786
Phatr2_37891	Peptidyl-prolyl cis-trans isomerase	1.3778
Phatr2_50163	Unknown diatom specific protein	1.3768
Phatr2_49927	predicted protein	1.3766
Phatr2_35877	predicted protein	1.3705
Phatr2_47068	predicted protein	1.3704
Phatr2_44929	PDZ domain protein	1.3688
Phatr2_50330	predicted protein	1.368
Phatr2_44848	Unknown diatom specific protein	1.3676
Phatr2_36392	predicted protein	1.3583
Phatr2_34522	predicted protein	1.3535
Phatr2_44583	predicted protein	1.3504
Phatr2_37765	Unknown diatom specific protein	1.3496
Phatr2_16722	Glucose-6-phosphate isomerase	1.3414
Phatr2_13617	Serine/threonine protein kinase	1.3384
Phatr2_52138	G6PDH/6PGDH fusion protein	1.3376
Phatr2_49559	Ankyrin repeat protein	1.3346
Phatr2_50150	Unknown conserved protein	1.3344
Phatr2_45782	predicted protein	1.3292
Phatr2_39760	Ankyrin repeat domain protein	1.329
Phatr2_33006	predicted protein	1.326
Phatr2_49174	Unknown protein	1.3234
Phatr2_45159	Armadillo-repeat protein	1.3174
Phatr2_47752	Unknown diatom specific protein	1.3156
Phatr2_31991	SMC-domain protein	1.3156
Phatr2_42423	dsCYC9, cyclin family protein	1.3154
Phatr2_43971	Unknown hypothetical protein	1.315
Phatr2_47789	Unknown hypothetical protein	1.3148
Phatr2_49072	predicted protein	1.3105
Phatr2_46509	DsbA-like thiol oxidoreductase	1.31
Phatr2_48377	Unknown protein	1.308
Phatr2_41562	DUF285-domain containing protein	1.3052
Phatr2_43872	Unknown protein	1.3034
Phatr2_54778	P2B, P type ATPase	1.2996
Phatr1_46530	Glycosyltransferase, putative	1.298
Phatr2_50132	UPF2 regulator of nonsense transcripts homolog	1.2966
Phatr2_22019	Isovaleryl-CoA dehydrogenase	1.2934
Phatr2_49640	Unknown diatom specific protein	1.288
Phatr2_49414	predicted protein	1.2868
Phatr2_41156	predicted protein	1.2864
Phatr2_23706	predicted protein	1.285
Phatr2_47840	Small ubiquitin-like modifier, SUMO-related protein	1.2842
Phatr2_44234	Unknown protein	1.2828
Phatr2_47535	predicted protein	1.282
Phatr2_48402	Glucosyltransferase, putative	1.2812
Phatr2_44666	predicted protein	1.2806
Phatr2_49202	Unknown protein	1.2793
Phatr2_43867	predicted protein	1.279
Phatr2_21350	Propionate CoA-transferase, putative	1.2764
Phatr2_49190	Unknown conserved protein	1.2764
Phatr2_47000	predicted protein	1.274
Phatr2_12752	Ubiquitin carboxyl-terminal hydrolase family protein	1.2736
Phatr2_39402	early-response-to-dehydration protein	1.272
Phatr2_48233	Isoprenylcysteine carboxyl methyltransferase (ICMT) family protein	1.2707
Phatr2_34343	HopJ type III effector protein, putative	1.2704
Phatr2_13606	predicted protein	1.2694
Phatr2_23380	Triose-phosphate transporter family protein	1.2638
Phatr2_49200	Unknown protein	1.2624
Phatr2_29887	Nicotinate phosphoribosyltransferase	1.2616
Phatr2_6387	predicted protein	1.2608
Phatr2_44708	predicted protein	1.2602
Phatr2_44551	Vacuolar protein sorting-associated protein	1.2568
Phatr2_47050	predicted protein	1.256
Phatr2_36133	Unknown protein	1.2557
Phatr2_44800	predicted protein	1.2554
Phatr2_42466	Cyclophilin-type peptidylprolyl cis-trans isomerase	1.2525
Phatr2_9413	predicted protein	1.2522
Phatr1_46557	predicted protein	1.2502
Phatr2_43312	Flavohemoprotein	1.249
Phatr2_39615	Unknown diatom specific protein	1.2482
Phatr2_50021	Unknown diatom specific protein	1.2465
Phatr2_12198	Serine/threonine protein kinase	1.2453
Phatr2_22921	Nucleotide-sugar transporter	1.2438
Phatr2_45160	predicted protein	1.2408
Phatr2_49629	predicted protein	1.2408
Phatr2_49350	predicted protein	1.236
Phatr2_40998	Calmodulin (CaM2)	1.2306
Phatr2_43182	predicted protein	1.2302
Phatr2_44468	predicted protein	1.228
Phatr2_46361	MFS family transporter	1.2268
Phatr2_46157	predicted protein	1.2244
Phatr2_45200	predicted protein	1.2228
Phatr2_26896	Histone H4 isoform 1b (H4-1b)	1.218
Phatr2_48362	predicted protein	1.2168
Phatr2_47780	Glycosyltransferase, putative	1.2165
Phatr2_45241	Unknown diatom specific protein	1.2144
Phatr2_36093	predicted protein	1.214
Phatr2_49576	predicted protein	1.214
Phatr2_46246	predicted protein	1.2116
Phatr2_44307	Unknown diatom specific protein	1.209
Phatr2_49373	dsCYC6, cyclin family protein	1.2085
Phatr2_49855	Unknown protein	1.2066
Phatr2_44066	predicted protein	1.203
Phatr2_48093	predicted protein	1.2016
Phatr2_16067	predicted protein	1.2016
Phatr2_11759	predicted protein	1.2016
Phatr2_52547	Ribosomal protein S6 kinase alpha-like protein	1.2
Phatr2_48425	spondin like protein	1.1992
Phatr2_48802	Rhodanese domain protein	1.1982
Phatr2_45321	predicted protein	1.198
Phatr2_15031	Phosphatidylinositol 3-kinase	1.1957
Phatr2_34746	predicted protein	1.1946
Phatr2_37185	predicted protein	1.19
Phatr2_46172	Chaperone, putative	1.1896
Phatr2_29014	Fructose-1,6-bisphosphate aldolase (Fba3)	1.1895
Phatr2_44816	S-adenosylmethionine-dependent methyltransferase	1.188
Phatr2_46345	predicted protein	1.1878
Phatr2_12655	predicted protein	1.1876
Phatr2_9904	Haloacid dehalogenase-like hydrolase	1.186
Phatr2_40271	predicted protein	1.184
Phatr2_46933	predicted protein	1.1804
Phatr2_27972	predicted protein	1.1798
Phatr2_50961	Pyruvate dehydrogenase kinase	1.1794
Phatr2_46519	predicted protein	1.1788
Phatr2_43324	predicted protein	1.178
Phatr2_7073	Unknown conserved protein	1.1745
Phatr2_41130	predicted protein	1.1744
Phatr2_49962	predicted protein	1.1743
Phatr2_48598	hypothetical protein	1.1738
Phatr2_46872	Peptidase S8 domain protein	1.173
Phatr2_26432	Dihydrolipoyl dehydrogenase (DLDH)	1.1725
Phatr2_35102	Unknown protein	1.171
Phatr2_42723	HAD-superfamily hydrolase	1.1696
Phatr2_47258	predicted protein	1.1692
Phatr2_20332	Oxidoreductase	1.1678
Phatr2_44910	predicted protein	1.167
Phatr2_44346	predicted protein	1.1633
Phatr2_54709	Glycerol-3-phosphate O-acyltransferase (GPT1)	1.1626
Phatr2_35589	predicted protein	1.1604
Phatr2_31556	Unknown diatom specific protein	1.16
Phatr2_44535	Ion transport protein	1.1594
Phatr2_31693	Unknown hypothetical protein	1.158
Phatr1_46606	Mechanosensitive ion channel	1.1576
Phatr2_44183	predicted protein	1.1552
Phatr2_47586	Unknown protein	1.155
Phatr2_46364	FUN14-family protein	1.155
Phatr2_45033	Unknown diatom specific protein	1.1533
Phatr2_45557	Dihydrolipoamide succinyltransferase related protein	1.1524
Phatr2_33776	predicted protein	1.152
Phatr2_31778	Zinc metallopeptidase	1.148
Phatr2_31584	Ubiquitin carboxyl-terminal hydrolase, putative	1.1454
Phatr2_46901	predicted protein	1.1397
Phatr2_48061	Unknown diatom specific protein	1.139
Phatr2_47757	Unknown diatom specific protein	1.1388
Phatr2_38744	predicted protein	1.1388
Phatr2_55187	Diatom histidine kinase like	1.1374
Phatr2_42934	Arylsulfatase	1.1344
Phatr2_48747	Histone demethylase, JmjN/JmjC protein	1.1343
Phatr2_3120	predicted protein	1.1325
Phatr2_39499	predicted protein	1.125
Phatr2_45690	Chromosome transmission fidelity factor 18 homolog	1.1208
Phatr2_45025	Unknown diatom specific protein	1.12
Phatr2_42956	predicted protein	1.1196
Phatr2_54510	predicted protein	1.113
Phatr2_12878	Metallochaperone, putative	1.1088
Phatr2_49765	predicted protein	1.105
Phatr2_40447	predicted protein	1.1044
Phatr2_5405	predicted protein	1.102
Phatr2_55037	Sensor kinase protein 3 (Skp3)	1.0998
Phatr2_50339	predicted protein	1.094
Phatr2_40577	predicted protein	1.0934
Phatr2_47939	SMC-domain protein	1.0924
Phatr2_12731	Proteasome beta type-3 subunit	1.092
Phatr2_46871	Ribulose-1,5-bisphosphate carboxylase/oxygenase small subunit N-methyltransferase I (rbcMT)	1.0905
Phatr2_43891	CCT motif protein	1.0904
Phatr2_48941	Unknown protein	1.0897
Phatr2_37608	Unknown protein	1.089
Phatr2_14260	predicted protein	1.0886
Phatr2_30823	predicted protein	1.0883
Phatr2_44961	Molybdenum cofactor biosynthesis protein	1.0882
Phatr2_35859	Methyl-directed mismatch repair protein, putative	1.0865
Phatr2_1389	predicted protein	1.086
Phatr2_22095	Rab2-homologue, RAB family GTPase	1.0858
Phatr2_54477	ATP citrate lyase (ACL)	1.085
Phatr2_46389	predicted protein	1.0836
Phatr2_44421	SET-domain protein	1.0834
Phatr2_44732	HPP family protein	1.0816
Phatr2_42443	predicted protein	1.0804
Phatr2_47231	predicted protein	1.0776
Phatr2_33254	DUF3110-family protein	1.0762
Phatr2_39443	predicted protein	1.076
Phatr2_48547	predicted protein	1.0744
Phatr2_27361	predicted protein	1.0724
Phatr2_40368	predicted protein	1.0703
Phatr2_32815	predicted protein	1.0702
Phatr2_44086	CASP C-domain protein	1.0698
Phatr2_48938	Unknown protein	1.0655
Phatr2_50363	predicted protein	1.0654
Phatr2_37922	predicted protein	1.063
Phatr2_49538	predicted protein	1.0614
Phatr2_47616	predicted protein	1.0612
Phatr2_45032	RCC1-domain protein	1.0608
Phatr2_48824	predicted protein	1.0572
Phatr2_46688	predicted protein	1.0562
Phatr2_29666	DUF389-family protein	1.0548
Phatr2_32292	predicted protein	1.0546
Phatr2_49771	Phosphoinositide-specific phospholipase C	1.0542
Phatr2_48215	predicted protein	1.053
Phatr2_46003	Methyl-directed mismatch repair protein, putative	1.052
Phatr2_47733	predicted protein	1.047
Phatr2_44138	predicted protein	1.04
Phatr2_38821	Calcium-activated outward-rectifying potassium channel, putative	1.037
Phatr2_45061	Unknown diatom specific protein	1.0367
Phatr2_48390	DUF3608-domain protein	1.0364
Phatr2_25334	predicted protein	1.0346
Phatr2_48891	hypothetical protein	1.032
Phatr2_47113	predicted protein	1.032
Phatr2_32813	predicted protein	1.0306
Phatr2_50357	predicted protein	1.0295
Phatr2_44521	predicted protein	1.0286
Phatr2_32550	predicted protein	1.0284
Phatr2_45676	predicted protein	1.0284
Phatr2_33610	tRNA nucleotidyltransferase/poly(A) polymerase	1.028
Phatr2_48172	Unknown diatom specific protein	1.0272
Phatr2_48483	PPR repeat protein	1.025
Phatr2_44293	predicted protein	1.0248
Phatr1_42466	DnaJ-domain protein	1.024
Phatr2_47115	predicted protein	1.0224
Phatr2_16844	Phosphofructokinase	1.021
Phatr2_33054	predicted protein	1.021
Phatr2_47674	Iron starvation induced protein (ISIP3)	1.0204
Phatr2_9619	Monogalactosyldiacylglycerol synthase	1.0202
Phatr2_45839	predicted protein	1.0196
Phatr2_47543	predicted protein	1.0188
Phatr2_45393	Heat shock transcription factor	1.0186
Phatr2_32866	HdeD-domain protein	1.0152
Phatr2_43325	Unknown diatom specific protein	1.0146
Phatr2_46171	predicted protein	1.0146
Phatr2_43463	Lipase class 3 family protein	1.012
Phatr2_48536	Glycosyl hydrolase family 26 protein	1.0112
Phatr2_16940	Protein kinase	1.0107
Phatr2_49774	Unknown protein	1.0098
Phatr2_31722	predicted protein	1.0096
Phatr2_8810	DNA topoisomerase	1.009
Phatr2_47358	PAP fibrillin-family protein	1.0082
Phatr2_48223	Unknown diatom specific protein	1.0063
Phatr2_45582	Unknown diatom specific protein	1.0025
Phatr1_34944	Unknown protein	1.0023
Phatr2_34975	predicted protein	1.002
Phatr2_41348	DUF924-family protein	1.0005
Phatr2_33952	Heterotrimeric G-gamma protein, putative	-1.0015
Phatr2_40492	Triose phosphate/phosphate translocator, putative	-1.0016
Phatr2_28181	predicted protein	-1.0066
Phatr2_34147	Major facilitator superfamily protein	-1.008
Phatr2_35002	predicted protein	-1.0105
Phatr2_49553	predicted protein	-1.0142
Phatr2_9411	predicted protein	-1.0163
Phatr2_10005	Phosphopantothenoylcysteine synthetase	-1.0164
Phatr2_15341	predicted protein	-1.0164
Phatr2_48746	predicted protein	-1.0197
Phatr2_54222	Ornithine cyclodeaminase	-1.021
Phatr2_46236	Unknown protein	-1.022
Phatr2_40722	predicted protein	-1.027
rps12	ribosomal protein s12 (Mitochondrial genome)	-1.031
Phatr2_44921	predicted protein	-1.0324
Phatr2_14478	Adrenodoxin-type ferredoxin	-1.039
Phatr2_49238	predicted protein	-1.0434
Phatr2_45790	predicted protein	-1.0447
Phatr2_3527	predicted protein	-1.0448
Phatr2_47107	predicted protein	-1.0464
Phatr2_43688	Methyltransferase	-1.0502
Phatr2_43322	predicted protein	-1.0525
Phatr2_49497	predicted protein	-1.0536
c51366-52826	iron-sulfur cluster formation abc transporter (Chloroplast genome)	-1.055
Phatr2_44275	predicted protein	-1.0565
Phatr2_38413	TRD2 (Tryptophan Rich Domain 2)	-1.0574
Phatr2_45975	predicted protein	-1.0575
Phatr2_54986	Unknown protein	-1.0618
Phatr2_16615	Geranyl-diphosphate synthase	-1.0628
Phatr2_8171	Thioredoxin reductase	-1.0633
Phatr2_50103	DUF647 family protein	-1.0638
Phatr2_46348	Unknown conserved protein	-1.0642
Phatr2_50567	LON-type protease	-1.0652
Phatr2_47412	predicted protein	-1.0676
Phatr2_35406	DUF501-family protein	-1.069
Phatr2_45533	predicted protein	-1.0694
Phatr2_44348	EF-hand protein, putative	-1.07
Phatr2_45667	Methyltransferase domain protein	-1.0728
Phatr2_22525	ubiquitin conjugating enzyme E2	-1.0767
Phatr2_45933	predicted protein	-1.0797
Phatr2_12972	Isopentenyl-dephosphate delta-isomerase-like protein	-1.08
Phatr2_45094	Unknown diatom specific protein	-1.08
c23389-22907	cytochrome b6-f complex subunit iv (Chloroplast genome)	-1.0818
Phatr2_14230	Anthranilate phosphoribosyltransferase	-1.0837
Phatr2_45527	Proteasome maturation factor, putative	-1.0845
Phatr2_10438	Phytoene desaturase-like protein (PDS-like 1)	-1.0855
Phatr2_44556	SAM-domain containing FKBP-type peptidyl-prolyl cis-trans isomerase	-1.0856
Phatr2_33845	Unknown chloroplast derived protein	-1.0867
Phatr2_5235	cAMP/cGMP-dependent protein kinase	-1.0886
c55466-56005	atp synthase cf0 b chain subunit i (Chloroplast genome)	-1.0895
Phatr2_36211	Unknown protein	-1.0903
Phatr2_33767	SelR-domain protein	-1.091
Phatr2_34984	Zinc finger (HIT type) family protein	-1.0944
Phatr2_37556	Transcription initiation factor TFIIIB-domain protein	-1.097
Phatr2_12238	predicted protein	-1.1002
Phatr2_49502	Mitochondrial substrate carrier protein	-1.101
Phatr2_40863	predicted protein	-1.102
Phatr2_8096	DnaJ-domain containing protein	-1.1043
Phatr2_31835	Unknown protein	-1.1058
Phatr2_39046	FAD dependent oxidoreductase precursor	-1.1082
Phatr2_34588	predicted protein	-1.1108
Phatr2_10970	Zeaxanthin epoxidase (ZEP3)	-1.1163
Phatr2_36175	Unknown hypothetical protein	-1.1195
Phatr2_47465	TPR repeat-containing protein	-1.1228
Phatr2_42712	Ran-binding domain protein	-1.1252
c52826-53584	iron-sulfur cluster formation abc transporter atp-binding subunit (Chloroplast genome)	-1.127
Phatr2_44429	predicted protein	-1.1272
Phatr2_39236	Nuclear transport factor 2 (NTF2-like) family protein	-1.128
Phatr2_45763	Unknown diatom specific protein	-1.1284
Phatr2_45542	CCCH zinc finger protein	-1.1284
Phatr2_30609	predicted protein	-1.1293
Phatr2_39989	predicted protein	-1.143
Phatr2_48263	Unknown conserved protein	-1.1446
Phatr2_49358	Cytochrome b5 reductase with F-box domain	-1.1448
Phatr2_48656	predicted protein	-1.1464
Phatr2_50482	predicted protein	-1.1486
Phatr2_10319	predicted protein	-1.1487
Phatr2_40902	Unknown diatom specific protein	-1.1502
Phatr2_47806	predicted protein	-1.1544
Phatr2_44443	predicted protein	-1.157
Phatr2_46192	Ankyrin repeat protein	-1.1584
Phatr2_45743	Misato-like protein	-1.159
Phatr2_49342	Spondin N-terminal domain protein	-1.16
Phatr2_37131	T-complex protein 1 ETA subunit	-1.171
Phatr2_11145	U2 snRNP auxillary splicing factor, U2AF subunit	-1.1808
Phatr2_39961	PDZ-domain protein	-1.182
Phatr2_22332	predicted protein	-1.1828
Phatr2_39769	Hypothetical protein	-1.1844
Phatr2_42808	predicted protein	-1.1864
Phatr2_49109	Unknown hypothetical protein	-1.1866
Phatr2_5217	tRNA pseudouridine synthase	-1.1885
Phatr2_42613	Ankyrin repeat family protein	-1.189
rps3	ribosomal protein s3 (Mitochondrial genome)	-1.1916
Phatr2_50347	Cytochrome b5 reductase with F-box domain	-1.193
Phatr2_49108	Polyadenylate-binding protein, putative	-1.1934
Phatr2_35579	Glutathione S-transferase	-1.1944
Phatr2_49748	predicted protein	-1.195
Phatr2_7923	Bud20-like zinc-finger protein	-1.1997
Phatr2_47223	predicted protein	-1.2028
Phatr2_41413	NADP-dependent oxidoreductase	-1.2065
Phatr2_45293	predicted protein	-1.2122
Phatr2_21873	Peptide chain release factor 2 (HCF109)	-1.2124
Phatr2_22325	ATP-binding cassette transporter, ABC transporter-like protein	-1.2145
Phatr2_9280	predicted protein	-1.2188
Phatr2_44606	predicted protein	-1.223
Phatr2_49955	Unknown protein	-1.2244
Phatr2_3425	tRNA (5-methylaminomethyl-2-thiouridylate)-methyltransferase	-1.2343
Phatr2_12104	Thioredoxin-like protein	-1.2348
Phatr2_46926	DUF1995-family protein	-1.2374
Phatr2_41356	DUF2061-domain protein	-1.2385
Phatr2_40354	Unknown diatom specific protein	-1.2393
Phatr2_17300	Lissencephaly-1 homolog	-1.2424
Phatr2_36880	predicted protein	-1.2473
Phatr2_22274	Delta 6 desaturase (ELO6b_1)	-1.25
Phatr2_31879	PP5/FYPP plant-like protein	-1.254
Phatr2_47439	DUF3506-family protein	-1.2626
Phatr2_35647	Heme oxygenase superfamily protein	-1.2634
Phatr2_47833	Unknown conserved protein	-1.2638
Phatr1_46612	Mdm2-Mdmx ring domain protein	-1.2642
Phatr1_34982	Glutathione S-transferase	-1.2644
Phatr2_39274	Potassium efflux system protein, putative	-1.2647
Phatr2_39304	predicted protein	-1.2665
Phatr2_49055	predicted protein	-1.2682
Phatr2_43105	predicted protein	-1.2702
Phatr2_50175	predicted protein	-1.2704
Phatr2_45697	predicted protein	-1.2715
Phatr2_10722	predicted protein	-1.2717
Phatr2_50053	predicted protein	-1.2744
Phatr2_31981	Indole-3-glycerol-phosphate synthase, putative	-1.2795
Phatr2_36913	N-acetyl-gamma-glutamyl-phosphate reductase	-1.2798
Phatr2_46456	Unknown conserved protein	-1.282
Phatr2_47364	Unknown protein	-1.2825
Phatr2_48686	Unknown diatom specific protein	-1.287
Phatr2_49325	Farnesyl pyrophosphate synthetase	-1.291
Phatr2_33731	Fibrillin-like protein, plastid lipid associated protein	-1.2924
Phatr2_34710	Ankyrin repeat protein	-1.2947
Phatr2_20460	Membrane bound O-acyl transferase family protein	-1.2952
c2246-45	photosystem i p700 chlorophyll a apoprotein a2 (Chloroplast genome)	-1.3274
Phatr2_44376	Unknown diatom specific protein	-1.3292
Phatr2_21682	tRNA wybutosine-synthesizing protein	-1.3304
Phatr2_14735	Quinolinate synthetase	-1.3315
Phatr2_9180	ABC family efflux transporter, ABCC4-homolog	-1.3338
Phatr2_37583	Unknown protein	-1.3358
Phatr1_59212	predicted peroxisomal membrane protein MPV17	-1.341
Phatr2_16944	Histidyl tRNA synthetase	-1.341
Phatr2_44799	HAD-superfamily hydrolase	-1.35
Phatr2_32218	Unknown diatom specific protein	-1.3516
Phatr2_39109	predicted protein	-1.353
Phatr2_43822	RRP15-like protein	-1.3592
Phatr2_54092	SWIRM domain protein	-1.3592
Phatr1_42703	Diaminopimelate decarboxylase	-1.366
Phatr2_26780	predicted protein	-1.3676
Phatr2_6834	Adenine phosphoribosyltransferase	-1.3733
Phatr2_34656	predicted protein	-1.3778
Phatr2_40136	DUF1995-family protein	-1.3813
Phatr2_9654	predicted protein	-1.382
Phatr2_44153	Lipase related protein	-1.383
Phatr2_47774	Unknown diatom specific protein	-1.384
Phatr2_31870	predicted protein	-1.391
Phatr2_37111	Bestrophin type anion channel	-1.3924
Phatr2_43685	Dehydrogenase-related protein	-1.3988
Phatr2_49199	Unknown protein	-1.3988
Phatr1_35009	Unknown diatom specific protein	-1.3996
c8992-9537	photosystem i assembly protein ycf4 (Chloroplast genome)	-1.4072
Phatr2_11477	predicted protein	-1.4108
Phatr2_49022	Methyltransferase domain protein	-1.4123
Phatr2_3730	cAMP/cGMP-dependent protein kinase	-1.4158
Phatr2_52200	Tha4/Hcf106 protein	-1.4177
Phatr2_41231	predicted protein	-1.4246
Phatr2_15233	predicted protein	-1.426
Phatr2_27877	Ammonium transporter	-1.4302
Phatr2_14355	RING-finger protein	-1.4387
Phatr2_39217	DnaJ-domain protein	-1.439
Phatr2_13073	3-oxoacyl-(acyl-carrier-protein) reductase (FABG)	-1.4522
Phatr2_30585	Transcription-repair coupling factor	-1.4626
Phatr2_55230	Heat shock protein Hsp90	-1.4648
Phatr2_51183	CREG-family protein	-1.4692
Phatr2_49457	Unknown protein	-1.4702
Phatr2_44390	SnoaL-like domain protein	-1.4748
Phatr2_39656	Unknown diatom specific protein	-1.475
Phatr2_42151	DnaJ protein	-1.4788
c87981-86140	hsp70-type chaperone (Chloroplast genome)	-1.482
Phatr2_54987	Unknown protein	-1.4904
Phatr2_54920	Histidine phosphatase domain protein	-1.499
Phatr2_39601	Ankyrin repeat-containing protein	-1.5006
Phatr2_7664	Bifunctional 3-dehydroquinate dehydratase/shikimate dehydrogenase	-1.5055
Phatr2_43779	predicted protein	-1.5072
Phatr2_26635	Bestrophin type anion channel	-1.5134
Phatr2_48524	DUF2854-family protein, APE1-homologue	-1.521
Phatr2_35813	Alanine-tRNA ligase	-1.523
Phatr2_43016	Valyl-tRNA synthetase	-1.5276
Phatr2_40650	Nicotinamide/nicotinate mononucleotide adenylyltransferase-related	-1.5315
Phatr2_15806	PDS-like3, phytoene desaturase-like protein	-1.537
Phatr2_45208	predicted protein	-1.5378
Phatr2_12538	predicted protein	-1.5437
Phatr2_24739	Ferredoxin-dependent glutamate synthase	-1.5666
Phatr2_3131	YGR210C-like protein, GTPase	-1.571
Phatr2_46323	Unknown hypothetical protein	-1.575
Phatr2_18475	translation elongation factor, EF-1, alpha subunit	-1.577
Phatr2_47805	CTR-type copper transporter, CTR-domain protein	-1.5866
Phatr2_44750	Heat shock factor protein	-1.5958
Phatr2_44159	Ribosomal protein L11 methyltransferase	-1.6007
Phatr2_42568	Helicase associated domain protein	-1.602
Phatr2_11336	Alpha/beta hydrolase fold protein	-1.607
Phatr2_20716	RNA binding motif protein	-1.6212
Phatr2_23672	Carnitine/acylcarnitine translocase related protein	-1.6255
Phatr2_44623	predicted protein	-1.634
Phatr2_42564	Unknown hypothetical protein	-1.6378
Phatr2_43528	Unknown diatom specific protein	-1.6467
Phatr2_43509	Unknown protein	-1.6478
Phatr2_30807	predicted protein	-1.6505
Phatr2_45252	Thioredoxin-like protein	-1.6846
Phatr2_33920	Mercury resistance protein, MerC-domain protein	-1.6907
Phatr2_41659	ABC transporter	-1.711
Phatr2_50618	Unknown diatom specific protein	-1.7143
Phatr2_42642	REX1-like exonuclease	-1.7196
Phatr2_34358	Unknown protein	-1.726
Phatr2_14908	RNA polymerase sigma factor	-1.7273
Phatr2_50019	Vacuolar transporter chaperone	-1.7288
Phatr2_32285	predicted protein	-1.7483
Phatr2_45835	Patched-homolog	-1.7524
Phatr2_17198	Isoleucyl-tRNA synthetase	-1.7534
Phatr2_38686	predicted protein	-1.7652
Phatr2_42458	Phosphoserine transaminase	-1.7676
Phatr2_45070	GAF-domain containing Ankyrin repeat protein	-1.772
Phatr2_34363	Unknown protein	-1.774
Phatr2_31841	Unknown protein	-1.793
Phatr2_10284	predicted protein	-1.803
Phatr2_41243	Gamma-butyrobetaine hydroxylase, putative	-1.8032
Phatr2_37401	predicted protein	-1.809
Phatr2_36529	Unknown protein	-1.8122
Phatr2_46929	Iron-siderophore uptake ABC system substrate-binding component	-1.813
Phatr2_42585	ZnF_UBR1-domain protein	-1.815
Phatr2_48235	2OG-Fe(II) oxygenase family protein	-1.8168
Phatr2_18665	Serine hydroxymethyltransferase (EC 2.1.2.1)	-1.831
Phatr2_40174	Leucine-rich repeat protein	-1.8338
Phatr2_18337	Glutamine-dependent asparagine synthetase (EC 6.3.5.4)	-1.8478
Phatr2_48094	Unknown conserved protein	-1.8508
Phatr2_34965	L-lysine 2,3-aminomutase related protein	-1.8607
Phatr2_55150	Homeodomain protein	-1.861
Phatr2_22868	Notchless protein homolog	-1.863
Phatr2_18228	Triosephosphate isomerase	-1.8654
Phatr2_35419	Heat shock transcription factor	-1.8774
Phatr2_43588	Unknown diatom specific protein	-1.8816
Phatr2_34741	Thioredoxin	-1.929
Phatr2_7136	DUF1230-family protein	-1.9342
Phatr2_39648	Unknown diatom specific protein	-1.9795
Phatr1_49193	TRD4	-1.9985
Phatr2_23871	Aspartate aminotransferase (AAT_2)	-2.0544
Phatr2_48319	WLM domain protein, putative metallopeptidase	-2.0602
Phatr2_51952	class II CPD photolyase	-2.062
Phatr2_14198	Ankyrin repeat and haloacid dehalogenase-like hydrolase protein	-2.0685
Phatr2_6231	CYCP6, cyclin family protein	-2.1028
Phatr2_43766	Phosphoribulokinase/uridine kinase related protein	-2.1152
Phatr2_47851	predicted protein	-2.121
Phatr2_49058	predicted protein	-2.1578
Phatr2_38881	RNA recognition motif protein	-2.1804
Phatr2_55031	Iron starvation induced protein (ISIP1)	-2.2356
Phatr2_52304	TRD4, tryptophan rich domain (TRD) protein	-2.252
Phatr2_39528	Carbamoyl-phosphate synthase	-2.265
c89859-90686	50s ribosomal protein l2 (Chloroplast genome)	-2.2764
Phatr2_34708	Ankyrin repeat protein	-2.284
Phatr2_45503	Unknown conserved protein	-2.3272
Phatr2_50541	predicted protein	-2.328
Phatr1_34918	predicted protein	-2.3286
Phatr2_16540	Aldehyde dehydrogenase	-2.395
Phatr2_47803	Unknown diatom specific protein	-2.4163
Phatr2_48315	Choline-glycine betaine transporter	-2.4334
c75298-75444	50s ribosomal protein l34 (Chloroplast genome)	-2.4725
c103911-104234	30s ribosomal protein s10 (Chloroplast genome)	-2.494
c90730-91008	30s ribosomal protein s19 (Chloroplast genome)	-2.5205
Phatr2_42603	Unknown protein, podovirus_Gp16-domain protein	-2.5322
Phatr2_55209	Acetyl-CoA carboxylase (ACC2)	-2.5542
c89534-89842	50s ribosomal protein l23 (Chloroplast genome)	-2.6183
Phatr2_51291	Ribosomal protein S20	-2.6185
Phatr2_46233	Protein kinase	-2.6428
Phatr2_46046	Hypothetical protein	-2.6474
Phatr2_44925	Unknown protein	-2.6898
c36526-36807	30s ribosomal protein s20 (Chloroplast genome)	-2.7045
Phatr2_13076	Formate-nitrite transporter family protein	-2.7315
Phatr2_50481	Heat shock factor protein	-2.8082
c93195-93440	50s ribosomal protein l29 (Chloroplast genome)	-2.86
c108843-109139	30s ribosomal protein s6 (Chloroplast genome)	-2.9055
Phatr2_39174	Unknown conserved protein	-2.921
c93492-93746	30s ribosomal protein s17 (Chloroplast genome)	-2.9325
Phatr2_45011	RING finger protein	-2.9578
Phatr2_52619	Purine permease, uric acid-xanthine permease domain protein	-2.9598
Phatr2_37655	Unknown protein	-2.9782
Phatr2_16376	Fatty acid elongase	-3.0104
Phatr2_5605	Phosphoglycerate mutase (PGAM_5)	-3.0338
Phatr2_48314	Unknown hypothetical protein	-3.0445
c101390-101608	ribosomal protein 31 (Chloroplast genome)	-3.087
Phatr2_36769	Thioredoxin-like protein	-3.0878
c61311-61505	50s ribosomal protein l35 (Chloroplast genome)	-3.172
Phatr2_20424	Urea active transporter-like protein	-3.1814
Phatr2_33111	Unknown conserved protein	-3.2713
Phatr2_38149	DUF1995-family protein	-3.2932
Phatr2_48069	Unknown protein	-3.3888
Phatr2_18559	40S ribosomal protein S6	-3.4757
Phatr2_38948	Unknown diatom specific protein	-3.4852
Phatr2_29177	60s ribosomal protein L17	-3.5288
Phatr2_43421	Unknown diatom specific protein	-3.5312
Phatr2_768	Urea transporter	-3.7023
Phatr2_42774	predicted protein	-3.8787
Phatr2_17414	40S ribosomal protein S8	-3.885
Phatr2_46516	NAT10 (N-acetyltransferase 10)	-3.9504
Phatr2_26029	Nitrate transporter	-4.226
Phatr2_46453	Choline/ethanolamine kinase	-4.6313
Phatr2_48538	Vacuolar transporter chaperone, putative	-4.6646
Phatr2_51092	Glutamine synthetase	-4.7594
Phatr2_41570	Omega-3 fatty acid desaturase (PTD15)	-5.2764
